# Supplementary material for: On the health paradox of occupational and leisure-time physical activity using objective measurements: Effects on autonomic imbalance
Source: PLoS One. 2017 May 4;12(5):e0177042. doi: 10.1371/journal.pone.0177042 (PMC5417644; doi:10.1371/journal.pone.0177042)
Supplement: S1 File — (XLSX) [file pone.0177042.s006.xlsx]

## Sheet: Data
Subject	Sector	Age	Gender	Seniority	BMI	BPsys	BPdia	Smoking	Sleep_duration	Support	Cardiovascular_medication	Time_work_perday	Time_leisure_perday	Number_of_measured_days	Heart rate	RMSSD	SDNN	HRV_night_VLF	HRV_night_LF	HRV_night_HF	Lfnu	ln_RMSSD	ln_LF	ln_HF	Percent_PA_work	Percent_PA_leisure
1	2	46	1	8.16667	23.3135	136	90	0	7.58333	Missing	1	7.66667	7.97222	3	44.5131	46.25	51.0667	667.383	745.033	438.75	0.5825	3.83406	6.61343	6.08393	11.1256	19.6423
2	2	45	2	21.6667	33.46	131	81	0	6.30556	2.5	0	8.125	8.6625	4	55.6208	41.6	59.2778	1079.2	2014.18	407.244	0.750667	3.7281	7.60797	6.00941	9.66498	8.38061
3	2	23	2	0.166667	33.834	121	74	0	6.41667	3.5	0	9.16667	7.7	3	68.6473	54.9667	36.4667	116.367	130.967	951	0.109333	4.00673	4.87494	6.85751	7.60807	8.82515
4	3	54	1	35	33.6304	137	87	0	7.94444	4	0	5.75	9.1	1	56.5291	19.5	36.5667	517.2	404.9	92	0.770667	2.97041	6.00364	4.52179	3.58939	7.65264
5	2	45	1	1.08333	28.0461	119	83	0	6.77778	3	0	8.21667	9.33889	3	54.6653	26.9111	49.7667	1082.93	724.622	135.633	0.818333	3.29254	6.58565	4.90996	6.93602	8.43348
6	3	50	1	22.6667	23.2872	151	99	0	8.375	Missing	1	10.1444	6.09722	3	42.1294	67.8667	65.1333	1409.38	884.467	1123.3	0.447667	4.21754	6.78498	7.02403	14.2707	21.4715
7	3	37	1	4	30.767	130	84	0	8.0625	3	0	5.75	7.58333	1	52.9989	84.3	79.05	818.617	2115.28	2752.12	0.503333	4.43438	7.65694	7.92013	3.68122	9.63732
8	2	41	1	6	22.6167	127	73	0	6.75	3	0	7.30555	9.31111	3	44.7613	112	83.1556	834.222	1164.77	4487.47	0.189889	4.7185	7.06028	8.40904	13.0735	10.4832
9	2	45	1	1.25	28.0571	121	85	0	6.16667	Missing	0	6.83333	9.51667	3	57.3422	14.0833	29.0333	334.933	236.45	72	0.7335	2.64499	5.46574	4.27667	14.7032	15.358
10	2	47	2	14.0833	30.6336	131	92	0	7.36111	3.5	0	8	10.1167	2	55.0829	39.6667	49.6667	874.467	856.133	300	0.724333	3.68051	6.75243	5.70378	11.8941	5.56157
11	2	48	1	1.08333	38.2502	151	89	0	7.83333	4	1	7.77778	8.27778	3	47.8223	58.8111	59.9333	1143.94	581.189	978.178	0.368556	4.07433	6.36508	6.88569	11.2905	9.74948
12	3	43	1	2.25	32.1458	146	76	0	6.25	2	0	11.75	5.28889	1	48.7567	58.7667	56.8667	883.667	809.533	1097.3	0.412667	4.07357	6.69646	7.00061	6.81557	7.15859
13	2	54	1	7.58333	28.7683	144	90	0	6.5	Missing	0	7.4375	9.03749	4	46.2971	118	85.1556	1219.93	784.389	2801.89	0.288222	4.77068	6.6649	7.93805	14.4426	8.88963
14	2	62	2	41	28.0404	127	88	0	6.66667	3.5	0	7.2375	8.77083	4	52.8533	48.0833	59.0833	727.733	795.65	455.017	0.5745	3.87294	6.67916	6.12033	13.9426	10.9636
15	2	55	1	29.3333	25.0473	164	102	0	5.69444	3.5	0	6.66667	11.1389	3	67.5464	16.6778	31.0444	394.3	374.4	78.2222	0.756111	2.81408	5.92532	4.35955	13.9154	8.81464
16	2	33	1	15	29.9354	143	99	0	7.75	3	0	8.61111	7.25	3	46.2609	144.133	125.633	2124.99	3716.09	7773.79	0.332917	4.97074	8.22043	8.95851	13.5785	12.3308
17	2	32	1	4.25	26.4481	135	80	0	7.66667	Missing	0	8	8.975	2	41.6647	98.2	72.1667	848.2	893.167	2285.73	0.276667	4.58701	6.79477	7.73444	14.8923	7.38162
18	2	55	1	27.75	30.7564	140	104	0	7.29167	2	1	7.61111	9.93889	3	52.1354	31.2833	38.8333	430.8	620.417	240.567	0.695833	3.44309	6.43039	5.483	5.44279	11.3639
19	2	41	1	1.66667	25.7255	107	66	0	7.66667	2.5	0	7.27778	8.19444	3	50.8618	68.4	67.4333	781.3	1626.38	1358.87	0.496333	4.22537	7.39411	7.21441	12.5903	15.3085
20	3	47	2	6	22.6726	125	90	0	9	3	0	6.83333	8.09815	3	59.6791	48.6333	67.4778	1064.03	1382.63	881.222	0.599333	3.88431	7.23175	6.78131	13.0921	11.8659
21	2	49	2	10	25.8065	139	79	1	7.47222	2.5	0	6.875	6.56257	4	62.1654	34.5667	44.8167	713.183	493	455.85	0.531833	3.54289	6.20051	6.12216	8.89495	9.14482
22	2	38	1	16.5	29.7722	130	73	0	7.5	4	0	7.5625	8.40417	4	53.2345	40.6444	41.5222	251.811	395.956	760.389	0.333111	3.70486	5.9813	6.63383	12.2644	9.04721
23	2	52	1	37	Missing	167	110	0	5.58333	Missing	0	7.75	9.43889	3	54.6183	31.2667	41.6667	511.2	385.433	407.233	0.474667	3.44255	5.95437	6.00939	14.7969	4.92837
24	2	58	1	22	33.2085	149	90	0	7.08333	3	1	7	10.0278	3	53.468	47.45	45.8333	524.533	451.467	716.333	0.351667	3.85968	6.1125	6.57415	9.75395	12.2751
25	2	56	2	6	29.4023	129	75	0	7.44444	3.5	1	8	8.48055	3	45.0642	61.7444	79.3111	1235.41	756.678	914.5	0.444556	4.123	6.62894	6.81838	14.3473	7.53139
26	2	39	1	16	25.0926	131	90	0	7.79167	Missing	0	7.5	7.58333	2	56.0468	94.95	103.433	1355.83	3084.78	2204.68	0.5315	4.55335	8.03424	7.69834	11.2963	14.7015
27	2	53	2	0.833333	26.5338	173	90	0	6.29167	3	1	7.69444	8.4	3	65.3381	61.4333	70.8667	847.2	1285.03	2457.63	0.342	4.11795	7.15854	7.80695	10.6077	6.86171
28	2	52	1	26	28.0379	150	95	0	6.9375	3	0	7.04167	8.93333	4	48.394	46.5556	60.3222	985.933	1095.13	507.9	0.641667	3.84065	6.99863	6.23028	13.3166	14.1977
29	2	51	2	30	18.144	130	78	0	6.94444	Missing	1	8.5	9.29167	2	52.6223	96.4778	85.6889	1269.81	1575.62	2174.72	0.444222	4.56931	7.36241	7.68466	13.4314	8.36922
30	2	49	1	0.166667	27.7769	127	89	1	7.25	Missing	0	7.75	8.88333	3	67.631	15.15	25.4333	264.083	237.517	81.8167	0.683833	2.718	5.47024	4.40448	10.2724	3.7555
31	2	39	1	6.66667	22.9938	135	84	0	6.75	3.5	0	7.41667	9.3625	4	56.9038	53.4444	62.7	1002.16	1812.67	691.822	0.651889	3.97864	7.50255	6.53933	15.2472	13.2258
32	2	42	2	11.3333	21.5139	110	78	0	7.55556	3	1	7.29167	8.50007	4	55.0027	28.3778	34.5333	439.333	211.067	249.278	0.446667	3.34561	5.35217	5.51857	12.2018	11.3267
33	2	54	2	16	26.2917	143	84	0	5.95833	2.5	0	8.91667	7.00417	4	55.464	57.7917	48.4417	451.2	519.25	959.142	0.2985	4.05684	6.25239	6.86604	6.2702	7.60565
34	2	38	1	20	27.7744	153	104	1	6.54167	3	0	6.16667	9.79444	3	47.1112	92.1833	69.8	834.917	910.033	2665.1	0.2475	4.52378	6.81348	7.888	15.012	9.66432
35	2	42	2	10	30.8532	128	89	0	7.72222	2.5	0	8.11667	8.17778	3	53.2928	66.0111	64.3	730.833	698.656	1377.61	0.271556	4.18982	6.54916	7.22811	12.6284	15.5355
36	2	50	1	32	30.8979	122	78	0	6.63889	4	0	7.75	7.24444	3	54.5482	50.4556	62.2222	1684	1236.79	764.267	0.644889	3.92109	7.12027	6.63892	14.2258	6.88142
37	2	19	1	1.5	29.6487	135	77	0	7.25	Missing	0	7	4.16694	1	65.715	67.6667	60.3333	320.733	387.867	2944.53	0.145333	4.21459	5.96066	7.98771	11.9643	13.4391
38	2	30	1	13.75	40.4898	138	92	0	8.41667	Missing	0	6.5	9.04167	2	66.252	38.5167	48.2667	745.8	726.717	352.2	0.6215	3.65109	6.58854	5.8642	15.4957	8.41631
39	2	54	2	36.8333	32.2708	143	82	0	7.66667	3	0	7.26666	7.08333	2	52.4155	55.6333	50.3333	457.667	849.9	916.133	0.442333	4.01878	6.74512	6.82016	8.72133	8.68037
40	2	29	2	0.0833333	34.375	130	76	Missing	7.66667	4	0	9.35	7.3	1	58.0327	81.6	87.1333	1035.87	2966.03	2281.37	0.558	4.40183	7.99498	7.73253	2.76289	6.84192
41	2	51	2	14	24.7409	175	96	0	6.5	3.5	0	8.33333	9	3	50.2828	45.4167	47.3	700.383	293.733	622.833	0.298833	3.81588	5.68267	6.43428	12.3277	10.2931
42	2	57	2	15.8333	21.7969	137	81	0	9.125	3.5	1	8.5	7.55	2	54.2716	33.9333	44.7833	733.1	431.8	341.3	0.598	3.5244	6.06796	5.83276	13.1438	18.6811
43	2	35	1	15	25.7255	135	73	1	6.83333	3	0	7.16667	8.5	3	49.9785	69.5833	75.5667	2240.38	1687.18	1208	0.546333	4.24253	7.43082	7.09672	14.2829	6.38674
44	1	41	2	6	23.7388	124	80	0	6.91667	3	1	5.75	10.1917	2	61.7316	38.4833	48.5333	435.383	381.367	337.983	0.534	3.65023	5.94376	5.823	7.38409	7.18043
45	2	44	2	0.166667	30.478	144	93	0	5.38889	4	0	9.66667	8.22223	3	64.8742	22.65	24.9333	108.067	120.083	259.367	0.303333	3.12016	4.78819	5.55824	7.94445	9.28264
46	2	61	1	6	23.3887	135	86	0	5.58333	Missing	0	6.91667	11.5444	3	53.0477	27.3417	42.125	835.142	483.542	169.442	0.670917	3.30841	6.18114	5.13251	9.06284	5.95755
47	2	38	1	20	27.7744	130	75	0	6.5	Missing	0	7.5	8.72222	3	50.1428	75.2	113.883	2264.7	5431.9	1265.33	0.702	4.32015	8.60004	7.14309	14.1507	8.54993
48	2	47	1	3.33333	32.8306	130	94	0	7.08333	Missing	0	8.49167	7.0375	4	57.5325	36.7111	54.1111	1107.46	1145.63	387.611	0.730222	3.60308	7.04371	5.96	15.2723	5.21016
49	3	52	1	30	29.1314	115	78	1	4.97222	3	0	6.25	12.8518	2	63.1867	25.4167	31.8333	354.55	276.133	227	0.474833	3.23541	5.62088	5.42495	14.56	4.66425
50	2	33	1	8.58333	27.6571	130	79	0	9	3	0	6.91667	8.36666	3	41.2948	70.3667	80.2	2113.23	2601.07	1192.8	0.582667	4.25372	7.86368	7.08406	11.1673	13.4385
51	2	32	1	10.1667	28.7527	130	79	0	6.83333	Missing	0	7.33333	9.07083	4	56.4573	77.2333	76.5333	1303.83	1557.23	2029.5	0.366167	4.34683	7.35067	7.61554	15.5	7.58461
52	2	40	1	10.25	25.0829	109	75	1	6.66667	Missing	0	6.77778	8.51667	3	58.1358	38.8	41.4667	163.267	163.733	358.683	0.377	3.65842	5.09824	5.88244	15.627	6.39703
53	2	58	2	21	29.0318	145	71	0	8.91667	2.5	0	7.91111	8.67778	3	53.1946	30.85	43.0667	792.65	500.117	303.65	0.568333	3.42914	6.21484	5.71588	7.36428	9.15707
54	2	43	2	5.33333	21.4346	130	85	1	6.66667	3.5	0	8.5	8.91667	1	74.2054	29.6333	29.9333	219.067	226.2	321.9	0.401	3.3889	5.42142	5.77424	6.04576	4.3302
55	2	44	2	11.4167	22.2041	131	82	1	8.16667	3.5	0	8.16667	7.91111	3	58.3979	37.4667	32.3	111.8	77.1333	397.6	0.152333	3.62345	4.34554	5.98545	5.37412	5.19426
56	2	56	2	2.41667	30.6939	139	81	0	6.88889	4	0	4.875	13.0667	2	59.0332	23.6	36.1778	532.7	345.889	172.767	0.614111	3.16125	5.84612	5.15194	9.31333	6.50193
57	2	52	1	37.3333	25.5456	133	96	0	6.375	Missing	0	8.375	8.7134	4	53.9205	27.1167	47.8667	828.283	720.433	196.267	0.7525	3.30015	6.57985	5.27947	12.4188	7.0533
58	2	50	2	27.0833	33.834	134	86	0	7.15	3.5	1	8	8.675	2	48.2299	63.3667	53.7917	513.108	419.475	1772.73	0.21575	4.14894	6.039	7.48028	12.8577	11.444
59	1	46	2	27	41.9453	139	78	0	6	3	0	8	11.25	2	60.046	48.1	38.3833	305.45	163.067	796.417	0.156667	3.87328	5.09416	6.68012	15.3472	9.48515
60	2	42	1	15.5833	25.4711	136	88	0	7.0625	Missing	0	7.77083	8.22917	4	55.5514	32.74	47.16	898.68	1053.41	270.25	0.642	3.4886	6.95979	5.59935	14.9598	7.30715
61	2	59	1	27.5	33.2621	149	95	0	6.25	Missing	0	10.0625	6.45	4	67.9373	27.75	42.3667	310.983	334.8	106.817	0.734333	3.32324	5.81353	4.67111	10.354	5.35961
62	2	62	1	42	29.0895	129	87	0	5.5	Missing	1	6.45833	8.10834	2	55.2571	47.7667	82.0333	2312.73	3274.67	574	0.844	3.86633	8.09397	6.35263	8.72253	8.09519
63	3	49	1	0.75	25.849	126	93	1	7.38889	2.5	0	5.75	10.9523	3	54.6288	33.2444	32.6889	278.056	101.844	406.333	0.220667	3.50389	4.62345	6.00717	14.417	12.9602
64	2	62	1	10	25.565	125	74	0	8	4	1	8.42222	8.04444	3	52.7287	13.5333	30.1111	469.667	169.133	58.1556	0.707444	2.60516	5.13069	4.06312	15.3639	8.52439
65	2	43	1	9.41667	35.3629	141	103	0	8.58333	4	0	9.12083	8.025	4	52.5716	66.5667	60.7167	495.533	868.7	1993.52	0.272	4.1982	6.767	7.59766	9.38859	18.5963
66	2	54	1	25	27.4587	135	85	1	7.94444	3.5	1	9.16666	6.25833	1	61.4775	60.8	60.4667	600.433	1004.4	1146.57	0.400667	4.10759	6.91215	7.04453	14.5122	5.75217
67	3	50	1	25.25	24.2023	148	102	0	8.41667	3	0	7	6.51945	1	66.1813	31.0333	43.4333	558.633	641.6	417.933	0.563667	3.43506	6.46397	6.03532	11.754	8.38077
68	3	53	1	0.75	26.7869	143	75	1	6.11111	3	0	11.5833	5.37083	4	63.7721	34.65	33.55	169.5	242.35	645.15	0.2685	3.5453	5.49038	6.46948	14.8741	5.50813
69	2	39	1	6	26.426	129	85	0	7.33333	3	0	7.91667	7.6625	4	50.3206	52.6222	58.0889	502.322	1072.51	886.811	0.501889	3.96314	6.97776	6.78763	11.6132	7.51582
70	3	41	1	2	25.2322	148	89	0	6.69444	3	0	9.83333	6.83333	1	51.4697	60.7889	72.8889	1081.26	2004.33	1015.94	0.625556	4.10741	7.60307	6.92357	15.4096	2.98786
71	2	18	1	0.5	21.7365	129	78	1	7.33333	Missing	0	7.66667	6.08333	1	52.5471	52.3333	63.1333	872.867	2336.6	800.833	0.647333	3.95763	7.75645	6.68565	11.634	18.2374
72	2	48	1	30.3333	27.8994	135	83	0	7.875	Missing	0	8	8.11667	1	44.495	57.0833	60.8167	1345.9	803.233	929.883	0.439667	4.04451	6.68865	6.83506	15.6424	8.34012
73	2	46	2	Missing	31.1419	125	85	1	5.25	4	0	9.27778	7.98889	3	56.2913	70.6167	75.25	2354.98	1351.12	1747.05	0.413667	4.25727	7.20869	7.46568	10.8683	4.56538
74	2	49	1	33	28.2077	130	91	0	7.36111	Missing	0	6.5	11.0417	2	50.0918	119.656	99.5	1953.38	1861.56	5461.82	0.249444	4.78462	7.52917	8.60554	11.8333	7.39748
75	3	54	1	20	42.7824	149	87	0	6.75	3	1	8.25	13.2396	2	61.2881	35.75	37.55	298.05	436.65	468.8	0.448333	3.57655	6.07913	6.15018	9.42588	4.22343
76	2	39	2	8	27.4286	145	91	1	6.20833	4	0	8.29167	10.7	2	67.2043	38.9833	56.6833	1134.48	587.95	782.3	0.414833	3.66313	6.37664	6.66224	9.35343	8.32682
77	2	36	1	7.66667	28.1514	132	93	0	6.41667	Missing	0	5.38333	10	3	57.5797	68.2167	65.25	928.7	1219.38	1362.88	0.426333	4.22269	7.1061	7.21736	7.31511	7.11753
78	2	51	2	11.3333	28.6501	145	90	0	6.72222	3	1	7.41111	9.67777	3	44.8174	97	87.9	1916.47	1975.6	2793.4	0.408333	4.57471	7.58863	7.93501	12.2726	6.1251
79	2	35	1	7.25	24.6914	138	76	1	6.83333	2.5	0	9.08333	7.5625	2	48.378	102.983	85.9667	962.017	1437.65	4146.77	0.239	4.63457	7.27077	8.33008	7.05501	14.4261
80	2	49	2	8.58333	27.5982	128	74	0	7.22222	3.5	0	7.375	8.49166	4	55.8342	39.3	53.6556	799.7	839.967	347.233	0.648444	3.67122	6.73336	5.85	3.91712	8.8044
81	2	61	1	10.9167	20.1446	142	69	0	7.33333	Missing	1	7.75	8.83334	3	51.6907	23.0333	22.9833	134.633	92.6833	177.533	0.440667	3.13694	4.52919	5.17916	15.2485	8.1069
82	2	59	1	8	24.5089	137	80	0	6.91667	4	1	7.5	10.7583	2	45.6635	57.7533	71.6733	1274.47	2114.89	845.487	0.717133	4.05618	7.65676	6.73991	9.8	9.67208
83	2	51	1	Missing	22.0599	127	86	Missing	7.16667	2.5	0	7.6125	8.42083	4	67.5726	26.5333	43.0833	628.383	467.783	309.317	0.5785	3.2784	6.14801	5.73437	12.1657	16.3681
84	2	51	1	35.6667	34.7485	137	64	0	7.83333	Missing	0	9.5	6.43334	2	58.5976	14.3667	24.4667	242.667	130.433	53.9833	0.647667	2.66491	4.87086	3.98868	8.31874	5.13163
85	2	37	2	13.75	25.2595	133	77	0	8.02778	4	0	7.625	9.28333	2	55.6546	56.3667	49.6778	401.011	607.156	1101.97	0.329111	4.03188	6.40879	7.00485	7.24767	7.89937
86	2	46	2	Missing	22.3214	133	75	1	5.875	3	0	9.5	8.1	3	46.8209	101.32	89.64	2752.86	1523.58	3062.52	0.3116	4.61828	7.32882	8.02699	7.19688	9.75074
87	2	40	2	17.5	18.7962	100	64	0	7.41667	Missing	0	8.05417	6.53854	4	50.8489	51.15	48.5	354.017	1132.48	673.217	0.479333	3.93476	7.03217	6.51207	14.7275	6.04955
88	2	48	1	2	25.0304	128	81	0	7.75	Missing	0	8.16667	8.66666	1	58.0617	10.4333	26.35	316.15	219.583	22	0.863	2.34501	5.39173	3.09104	12.2755	12.0865
89	2	44	1	0.5	19.4708	119	67	1	6.95833	Missing	0	6.29167	10.6667	2	69.3575	30.4667	37.6333	482.833	350.4	267.383	0.544833	3.41663	5.85908	5.58868	14.9911	11.556
90	2	29	1	5	23.2438	124	58	0	8	1.5	0	7.66667	7.25833	2	51.4933	52.8	43.9333	550.5	312.967	789.433	0.271667	3.96651	5.7461	6.67132	13.7572	7.17961
91	2	48	1	12	28.0899	132	57	0	6.80556	3	1	8.125	9.55	2	50.4258	42.9111	44.9222	383.544	539.289	498.167	0.482889	3.75913	6.29025	6.21093	14.0649	24.1304
92	2	35	2	17	23.9512	129	73	1	7.54167	3.5	0	5	11.5	1	53.3191	81.2333	67.2	1044.73	924.8	1753.97	0.344333	4.39733	6.82958	7.46964	9.9554	10.6521
93	2	22	2	0.0833333	28.306	131	87	1	7	4	0	9.58889	7.93889	3	71.0578	72.4667	65.7333	546.233	914.7	1643.17	0.329167	4.28313	6.8186	7.40438	8.6935	13.8535
94	2	40	1	3	23.8272	129	70	0	6.7	Missing	1	10.75	5.71667	1	49.475	31.9778	53.4111	1421.22	962.767	225.467	0.819111	3.46504	6.86981	5.41817	11.2946	10.8504
95	2	56	1	20	22.6627	136	95	0	7.08333	Missing	0	8	8.86667	1	51.2689	44.5667	73.5667	1132.3	784.7	246.633	0.723667	3.79699	6.6653	5.5079	4.39925	12.384
96	2	50	1	32	30.9298	134	89	0	6.66667	3.5	0	8.41667	8.99167	2	61.4355	36.4	63.2333	1154	1020.9	449.5	0.660667	3.59457	6.92844	6.10814	11.4406	9.50263
97	2	41	1	24	30.1543	144	98	0	7.83333	Missing	0	7.08333	6.56667	2	71.6874	14.7667	45.6	1370.37	434.267	78.5333	0.837667	2.69237	6.07366	4.36352	12.8549	8.11554
98	2	53	2	17	24.4444	147	85	0	6.63889	3.5	0	7.61111	8.36111	3	57.684	42.4625	55.375	602.888	723.725	875.462	0.449	3.74862	6.58441	6.77475	7.6253	8.54484
99	2	40	1	23	24.9925	122	78	0	6.80556	Missing	0	7.4125	8.6875	4	55.8711	28.2111	48.2667	493.256	550.122	172.844	0.708778	3.33972	6.31014	5.15239	14.7742	12.0679
100	2	24	1	6.66667	29.3031	126	68	0	4.91667	Missing	0	6.33333	11.6667	4	46.3595	147.333	108.2	687.367	1172.3	10055.9	0.103333	4.9927	7.06672	9.21592	14.9079	6.20949
101	2	40	1	22.5	28.0816	133	85	0	8	2.5	0	8.08333	5.35833	2	57.3888	32.56	36.78	464.84	387.72	417.72	0.4786	3.48308	5.96028	6.03481	12.0326	12.9031
102	2	39	2	4.83333	31.7084	135	95	0	8.13889	Missing	0	7.35417	8.75	4	64.1681	30.3889	44.4444	728.378	691.678	367.511	0.636	3.41408	6.53912	5.90675	10.8442	7.94369
103	2	43	1	10	24.3438	139	68	0	6.75	2.5	0	7.36111	7.95555	3	52.9279	49.9167	55.9167	492	537.817	440.483	0.514833	3.91035	6.28752	6.08787	9.44903	13.4416
104	2	54	2	16	27.5134	133	85	0	7.30556	3	1	8.55	7.98889	3	48.2833	48.8556	67.8	1118.02	997.244	760.933	0.497333	3.88887	6.905	6.63455	5.13103	10.7614
105	2	49	1	13	28.0247	128	93	0	6.44444	Missing	0	8.3125	7.5875	4	56.4375	17.9222	39.2	794.367	219.1	61.7333	0.737889	2.88604	5.38953	4.12282	9.81792	14.3475
106	2	51	1	5.25	35.9461	133	85	0	7.5	Missing	0	7.36111	8.06111	3	49.1716	45.1833	46.7333	643.05	378.033	931.667	0.269667	3.81073	5.93498	6.83698	13.4842	13.4999
107	2	56	1	26	41.4951	132	79	0	6.5625	4	0	7.875	8.72917	4	55.0914	24.7429	35.1857	371.386	472.743	193.043	0.691857	3.20854	6.15855	5.26291	8.84041	5.05885
108	2	48	1	7.66667	33.6312	122	74	0	7.66667	Missing	0	9.59444	7.11667	3	49.1991	63.9444	73.2667	2393.62	1361.52	1295.11	0.408667	4.15801	7.21636	7.16635	15.6457	9.15822
109	2	53	1	25	21.5029	123	89	0	7.63889	4	0	8.21667	7.65333	5	46.9076	52.4889	63.8667	1642.92	620.156	534.189	0.521889	3.9606	6.42997	6.28075	9.85258	8.90464
110	2	45	1	23.9167	25.2385	138	87	1	6.61111	4	0	7.25	10.3667	2	60.8787	38.5111	45.2778	590.511	399.789	485.544	0.419889	3.65095	5.99094	6.18527	12.0057	6.14942
111	2	53	2	12	23.4221	153	82	0	5.75	2.5	0	8.05556	10.0056	3	54.3692	48.2	52.1833	639.133	702.433	764.583	0.454167	3.87536	6.55455	6.63933	6.94022	11.7491
112	2	52	1	34	25.8166	154	94	1	6.63889	4	0	8	8.58889	3	60.4405	17.7556	47.9	1096.21	1087.3	36.4444	0.942222	2.8767	6.99145	3.59579	10.2766	6.20526
113	2	39	2	12.6667	23.4959	119	79	0	8.04167	Missing	0	7.66667	8.36676	3	51.6392	116.2	76.8	763.5	378.967	5161.96	0.239083	4.75531	5.93745	8.54907	15.4818	10.7967
114	2	45	1	28.5833	26.9291	164	105	0	7.41667	Missing	0	7.70833	8.19583	4	47.5997	49.0111	61.2667	554.733	1019.86	579.122	0.612444	3.89205	6.92742	6.36151	12.8361	9.42378
115	2	54	2	20	31.7739	126	78	1	7.16667	2.5	0	9.5	7.36667	4	52.5271	61.6778	59.5	920.389	509.022	1238.71	0.288667	4.12192	6.23249	7.12183	11.0716	24.9972
116	2	57	2	30	26.9274	111	71	1	7.22222	2	1	8.11667	8.96111	3	53.0754	48.9833	48.8167	629.65	489.583	703.15	0.334667	3.89148	6.19355	6.55557	10.341	14.8801
117	2	47	1	10	27.2463	133	85	1	7.30556	3	1	6.5	9.33333	3	48.6189	68.3111	75.0111	1135.93	2146.91	1605.96	0.537889	4.22407	7.67179	7.38147	13.4586	6.84318
118	2	57	2	33	23.1473	131	74	0	6.16667	3.5	0	8.16667	9.09445	3	57.5448	53.3	62.6667	1203.07	836.4	550.567	0.475	3.97594	6.72911	6.31095	15.3946	13.2203
119	2	39	2	19	21.5451	141	86	0	7.72222	3	0	8.13889	7.97222	3	52.1286	60.3889	67.2333	1347.59	1456.5	882.533	0.582444	4.10081	7.28379	6.7828	12.4653	14.3543
120	1	50	2	25.8333	30.4772	135	82	0	8.5	3	1	8	9.53333	1	63.5234	35.3833	58.4833	1878.73	724.75	286.65	0.620167	3.56624	6.58583	5.65826	11.8924	7.48846
121	2	54	2	17	36.5736	166	93	0	6	3	1	9.11111	9.1	3	77.2151	14.05	17.6667	61.2167	78.0667	105.467	0.393167	2.64262	4.35756	4.65839	8.31706	4.67952
122	2	21	1	3	38.3106	128	88	0	8.79167	Missing	0	8.275	6.71667	2	57.5742	114.233	91.7	1054.53	1926.27	4470.8	0.317	4.73824	7.56334	8.40532	13.8016	14.0096
123	2	47	2	0.416667	33.9125	116	95	0	6.58333	4	0	7.76667	7.94167	4	71.7031	27.15	46.7167	587.1	959	277.467	0.761333	3.30138	6.86589	5.6257	15.1225	6.02918
124	3	41	1	8.5	26.8225	139	81	0	7.22222	3.5	0	8	8.375	2	50.576	40.8667	51.3	551.5	848.033	849.4	0.418667	3.71031	6.74292	6.74453	2.56069	11.5473
125	3	49	1	5	25.7099	172	108	1	7.08333	3	0	7.25	8.38333	3	60.3035	57.4667	54.3667	637.433	1064.77	1001.33	0.487333	4.05121	6.97051	6.90909	13.2515	9.10751
126	2	26	1	7.16667	22.9321	122	93	0	7.52778	Missing	0	8.16389	7.3875	4	50.8297	78.8333	87.3556	2443.04	2098.6	1392.63	0.561778	4.36734	7.64903	7.23895	15.1633	6.12233
127	2	46	2	26	27.6165	153	96	0	6.91667	Missing	0	8.58333	8.44444	3	48.747	91.7778	105.678	3774.2	3893.4	1841.39	0.613778	4.51937	8.26704	7.51828	6.9094	7.97037
128	3	35	1	4	29.6462	128	75	0	7.44444	3.5	0	6.36111	9.96759	3	56.0975	30.1333	41.4444	564.733	577.7	321.956	0.605	3.40563	6.35905	5.77441	15.1325	9.05063
129	2	51	2	18	19.313	130	85	0	6.44444	3	0	8.5	9.08889	3	50.7679	26.4	35.75	607.55	393.9	176.65	0.658	3.27336	5.9761	5.17417	6.2669	16.7063
130	2	48	1	15	23.8884	133	82	0	6.54167	3	0	6.8	10.4133	5	64.6714	24.45	35.6667	424.633	348.917	192.65	0.621333	3.19663	5.85483	5.26088	15.4591	3.37333
131	2	36	2	Missing	21.7555	117	81	0	6.77778	3.5	0	8.5	7.99445	3	65.145	45.8667	52.5222	357.867	616.033	906.989	0.394889	3.82574	6.4233	6.81013	13.3007	13.5257
132	3	49	1	0.416667	35.3186	146	94	0	4.75	2	0	9.75	9.3	2	73.2601	22.42	49.44	1666.02	570.26	206.8	0.7526	3.10995	6.34609	5.33175	7.0299	4.51909
133	2	62	1	12	25.3853	121	78	0	7.5	Missing	0	7	8.75	4	52.0916	43.4667	83.5	3546.75	1747.75	260.75	0.863	3.77199	7.46608	5.56356	15.505	9.25637
134	1	59	2	5.5	20.3223	147	109	1	8.08333	3	1	5.08333	9.13333	1	71.9252	22.25	29.2167	261.65	238.983	196.167	0.5475	3.10234	5.47639	5.27896	15.5683	3.67708
135	2	55	1	8	29.685	140	89	0	5.375	3.5	0	8.5	10.0389	3	62.4306	31.3	45.9	422	836.8	528.067	0.562333	3.44362	6.72959	6.26922	7.21133	9.16343
136	2	39	2	15	20.4491	121	65	1	5.83333	3	0	9.91111	7.92778	3	60.1564	33.9167	38.25	310.983	211.317	377.117	0.284167	3.52391	5.35336	5.93255	8.56036	10.0282
137	2	56	2	0.25	26.6193	149	74	0	7.79167	3	0	9.08333	8.66111	3	46.6572	111.25	100.183	1901.2	4505.04	3237.9	0.605833	4.71178	8.41295	8.08268	5.73699	12.4545
138	2	43	1	5.5	25	126	49	0	6.16667	3	0	7.40046	9.23889	3	49.6491	31.3	60.34	3049.76	1188.78	223.4	0.8078	3.44362	7.08068	5.40896	12.3366	12.4975
139	2	26	1	5.5	32.9908	127	90	0	5.33333	Missing	0	7.61111	10.3056	3	54.4563	92.8	95.1	1503.63	2416.97	3512.73	0.407	4.53045	7.79027	8.16415	5.63142	10.8787
140	2	44	1	28	27.1706	161	100	1	7.83333	2.5	1	7.0625	7.7375	4	75.2398	16.55	42	1087.4	343.15	86.4	0.7845	2.80639	5.83817	4.45899	8.39816	5.08078
141	2	30	1	0.0833333	20.679	138	67	1	5.83333	4	0	9.5	9.45	2	54.9937	45.2667	51.4167	869.367	1361.72	556.9	0.523833	3.81257	7.2165	6.32239	11.5043	9.94714
142	2	38	1	5.33333	26.9598	145	91	0	6	4	0	6.83333	10.0958	4	47.7192	45.4111	41.4444	363.367	258.733	708.278	0.260556	3.81576	5.5558	6.56284	11.4796	10.4114
143	2	49	2	17.1667	19.487	164	84	0	8.72222	3	0	9.325	7.81667	4	42.4854	45.1667	54.5	1281.65	392.517	525.35	0.438167	3.81036	5.97258	6.26406	6.26895	12.0309
144	3	34	1	12.1667	20.2375	139	77	0	6.55556	3	0	8.83333	8.85	3	53.6422	30.8889	56.5111	905.256	563.511	217.167	0.704667	3.4304	6.33419	5.38067	13.1855	8.35322
145	3	55	1	16.5	20.2092	161	96	1	8.3125	3	0	6	9.31667	1	62.9569	15.4667	22.1333	195.833	109.5	103.5	0.492333	2.73869	4.69592	4.63957	7.926	2.7937
146	2	30	2	5.66667	20.9572	115	70	1	7.25	3	0	9.27222	7.51666	3	64.0866	37.4	53.3	790.067	1267.7	476.033	0.695	3.62167	7.14496	6.16549	9.49772	13.3063
147	2	49	2	5.08333	28.75	126	88	0	6.63889	Missing	0	9.75	6.91667	1	58.087	56.2	57.5333	645.233	1012.77	1128.47	0.446667	4.02892	6.92044	7.02862	13.4358	13.7469
148	2	37	1	20	24.2939	128	70	0	7.63889	3	0	6.25	8.80417	4	55.2317	59.0833	62.0333	989.833	1277.9	882.917	0.558	4.07895	7.15297	6.78323	11.2211	10.0993
149	3	50	1	30.3333	28.1191	125	62	1	6.66667	3	0	7.75	10.125	2	46.0623	41.3333	44.3167	488.817	674.567	597.483	0.436167	3.72167	6.51407	6.39273	8.17923	11.7943
150	2	52	2	26.25	27.5492	115	71	0	7.75	3	1	7.75	8.83333	2	57.8853	27.5556	40.2	705.033	390.856	256.044	0.567333	3.3162	5.96834	5.54535	10.8028	13.4843
151	2	55	1	10	28.6661	147	86	0	6.22222	3	0	8.9375	8.9875	4	56.6697	46.2	70	1146.64	2098	646.056	0.750333	3.83298	7.64874	6.47089	11.4266	6.97191
152	2	48	2	21	28.3983	134	94	0	7.33333	3	0	8.08333	8.81667	3	53.8965	65.8444	95.9222	5624.38	1567.93	1364.12	0.509556	4.1873	7.35751	7.21827	11.9462	11.5974
153	2	30	1	10	21.1327	118	69	0	6.5	3	0	10.2533	6.28667	5	55.4905	50.75	59.95	692.75	1572.03	891.767	0.478167	3.92691	7.36013	6.7932	15.3739	13.4076
154	2	40	1	9	27.7275	141	86	0	6.625	Missing	0	7.75	8.41111	3	46.3434	87.9667	84.9833	2095.65	1817.1	2286.4	0.429833	4.47696	7.505	7.73473	7.23174	15.3523
155	2	46	2	9	34.4753	133	56	1	5.55556	3.5	0	8.59444	7.81111	3	54.2397	87.7667	83.4444	445.256	560.956	1277.08	0.258778	4.47468	6.32964	7.15233	12.5684	4.91816
156	2	32	1	12.3333	21.9679	138	84	0	7.64583	3	0	8.69445	8.03889	3	53.1797	31.825	41.4917	587.742	455.075	313.342	0.575	3.46025	6.12046	5.74729	15.1386	7.0744
157	2	51	1	6	29.2633	180	106	0	6.97222	4	0	7.225	10.3821	2	43.8169	38.3333	44.3889	655.6	510.289	301.322	0.613667	3.64632	6.23498	5.70818	10.7228	10.947
158	3	51	1	8	31.6157	146	91	0	7.94444	2.5	1	9.04167	6.75	2	55.8209	19.6	38.3167	363.017	540.317	72.8333	0.8635	2.97553	6.29216	4.28817	10.6082	12.8066
159	2	47	2	3	29.668	126	83	0	6.77083	3	0	9.375	7.67501	2	59.0745	50.675	52.9417	811.267	642.45	1051.97	0.368083	3.92543	6.46529	6.95842	15.1082	7.29459
160	2	47	1	5	Missing	151	104	1	6.83333	4	0	8	8.52083	4	64.3696	24.2333	36.4	640.6	417.117	285.867	0.665333	3.18773	6.03337	5.65553	13.6797	9.38388
161	2	49	2	16	23.7253	152	83	0	7.05556	3	0	8.1	9	2	44.7268	51.5556	47.5778	465.289	333.544	638.711	0.314778	3.94266	5.80978	6.45945	10.8556	14.017
162	2	35	1	18	27.9932	143	78	0	7.91667	3	0	6.58333	7.48889	3	55.5633	27.9	56.7833	1946.4	838.433	187.617	0.7895	3.32863	6.73154	5.2344	15.6456	12.4926
163	2	40	1	7	28.0008	131	74	1	6.58333	Missing	0	9.87241	7.58083	3	51.7182	76.0889	89.7667	2715.78	1811.83	1285.78	0.521333	4.3319	7.50209	7.15912	8.98498	7.66802
164	2	46	1	15.4167	34.3396	145	86	0	7.20833	4	1	7.38333	9.05	3	58.9497	28.6667	38.5167	641.25	288.05	281.05	0.4865	3.35574	5.66313	5.63853	12.0102	6.43543
165	2	39	1	21.5833	28.8762	138	84	0	7.125	Missing	0	8.16667	8.625	2	50.6521	69.7167	77.9	1765.97	1378.75	1976.95	0.420667	4.24444	7.22893	7.58931	6.50345	16.1739
166	2	50	1	7	21.7982	131	89	1	6.08333	3	0	8.02083	8.27083	4	73.0697	20.5333	31.0667	298.167	345.933	128.233	0.720667	3.02205	5.84625	4.85385	8.63377	7.52977
167	3	45	1	11.8333	25.5247	133	83	0	7.08333	2.5	0	8.32222	8.20093	3	56.1027	82.3333	76.0667	580.017	1110.88	3458.27	0.227667	4.41078	7.01291	8.14852	12.0861	12.6182
168	2	59	2	42	21.6296	140	90	0	6.16667	Missing	0	6.70833	9.15001	2	62.8437	49.1833	71.4667	1114.73	2092.05	651.983	0.755	3.89555	7.6459	6.48002	13.4202	4.87858
169	2	45	2	5	32.2359	124	78	0	7.5	3	0	7.16667	6.84166	2	62.474	34.8333	31.2667	160.2	115.533	656.433	0.137333	3.55057	4.74956	6.48682	11.8372	5.81408
170	2	61	1	5	27.3459	153	92	0	7.16667	Missing	1	7.27778	8.13333	3	53.4355	22.1	45.4	1213.83	514.733	123.417	0.730333	3.09558	6.24365	4.81557	15.5369	7.57176
171	2	51	1	12.8333	23.5341	127	81	0	8	Missing	0	8.5	7.61667	1	52.6639	42.2333	47.3333	671.033	669.033	875.333	0.432	3.74321	6.50583	6.7746	16.9706	8.44989
172	2	46	2	1	23.3355	130	68	0	6.54167	3.5	0	9	8.20556	3	38.2905	118.983	87.8833	610.633	831.3	2902.15	0.238	4.77898	6.72299	7.97321	20.0072	7.84915
173	2	59	1	17	26.7539	142	84	0	8.08333	4	1	8.55278	6.30556	3	53.8245	33.9	39.0667	533.967	526.067	495.667	0.521333	3.52342	6.26543	6.2059	18.4746	8.257
174	1	45	1	Missing	24.3025	111	68	Missing	5.22222	2.5	0	8.16667	10.1167	3	41.6342	68.1222	64.0333	1337.81	1009.32	1297.03	0.353	4.2213	6.91703	7.16783	21.1735	17.1499
175	2	43	1	25	27.1178	138	99	0	7.33333	3.5	0	6.75	8.04167	2	57.2428	61.7667	69.7333	923.7	926.533	1815.27	0.335333	4.12336	6.83145	7.50399	17.4465	5.04317
176	2	58	2	7.91667	22.4913	124	77	1	8.05556	Missing	0	5.625	11.4167	2	63.8343	33.7444	36.1778	328.767	210.244	460.878	0.299	3.51882	5.34827	6.13313	17.9729	8.37837
177	2	54	2	2.5	35.4925	159	104	0	7.8125	3	1	7.58333	8.11667	2	56.2564	37.7778	41.0778	328.989	408.6	944.656	0.319556	3.63172	6.01274	6.85082	17.8022	14.2642
178	2	44	1	21.3333	30.8642	138	82	0	6.625	2	0	8	9.18333	1	59.0842	32.65	48.75	1314.47	798.35	287.983	0.600167	3.48584	6.68255	5.6629	18.0973	9.73383
179	2	48	1	4.5	25.1485	123	89	1	6.08333	Missing	0	7.75	10.925	2	61.0936	46.1667	46	302.9	514.533	1086.33	0.340333	3.83226	6.24326	6.99056	21.4283	15.9814
180	1	56	2	5	23.9512	186	75	0	8.38889	3	0	6	10.9833	2	50.2929	104.078	84.8	860.533	2243.33	2880.66	0.414667	4.64514	7.71572	7.96577	18.2014	12.6543
181	2	19	1	1.91667	24.8765	115	73	1	8.77778	Missing	0	7.33333	8.47778	3	50.2578	90.3556	89.2111	2323.14	1615.12	1671.1	0.482667	4.50375	7.38717	7.42124	17.9381	6.75511
182	2	55	1	9.08333	35.629	142	83	0	6.54167	4	0	8.08333	8.08333	4	55.6259	36.65	43.2833	690.083	315.267	328.033	0.481667	3.60141	5.75342	5.79312	17.5361	5.04554
183	3	48	1	4	23.261	126	83	0	6.16667	2.5	1	7.875	9.86667	2	53.6305	21.5333	29.0667	236.333	336.367	166.667	0.668667	3.0696	5.8182	5.116	21.2311	6.94824
184	2	33	2	9.5	21.2295	109	71	0	7.58333	Missing	0	8.5	7.3	3	60.7807	34.9667	48.6444	942.133	785.233	397.478	0.575667	3.5544	6.66598	5.98514	17.6906	11.5893
185	2	40	1	25	25.6402	127	80	0	8.16667	3	0	8.61111	7.28889	3	45.0642	84.4333	85.4	2124.8	2571.27	1819.4	0.563333	4.43596	7.85215	7.50626	17.1989	14.5478
186	2	21	1	4.83333	21.619	126	75	0	8	Missing	0	8	7.41667	1	50.0918	67.3667	56.1667	426.4	447.8	1744.87	0.201667	4.21015	6.10435	7.46443	19.4374	12.7302
187	1	44	2	0.25	26.3656	127	81	0	5.25	2.5	0	7.75	10.6667	1	67.9399	27.3	29.1667	223.167	153.567	355.033	0.302667	3.30689	5.03413	5.87221	20.9068	16.6042
188	2	58	1	10	23.8624	131	73	0	8.33333	3.5	0	8.5	6.99167	2	58.2097	26.0444	41.9889	666.811	612.022	260.667	0.670444	3.2598	6.41677	5.56324	20.8218	6.78787
189	2	25	2	6.58333	25.5593	125	81	1	6	Missing	0	6.90833	9.85417	4	51.5641	119.667	81.2	537.567	234.4	5089.07	0.0443333	4.78471	5.45703	8.53485	20.2051	5.57921
190	2	45	1	5	26.7013	115	76	1	5.70833	Missing	1	8.5	10.0083	2	46.732	61.7	62.5	1011.38	904.283	512	0.529	4.12228	6.80714	6.23832	16.1242	4.58093
191	2	54	1	3.33333	28.7347	129	77	0	6.69444	3	0	8.0625	8.40417	4	52.5374	32	39.5556	480.433	470.533	276.433	0.609333	3.46574	6.15387	5.62197	16.6374	6.28655
192	1	53	2	Missing	21.4002	132	80	Missing	6.54167	3	0	6.5	11.4208	2	53.7073	29.2667	43.6667	788.45	323.683	288.117	0.567333	3.37645	5.77977	5.66337	20.0513	8.15519
193	2	46	1	5.41667	27.3438	130	81	0	7.22222	4	0	6.85417	8.59583	4	50.1749	67.5333	75.6167	2327.18	1533.6	1137.08	0.560333	4.21262	7.33537	7.03622	18.8845	10.1858
194	1	48	2	7	36.5126	118	73	1	6.20833	3.5	0	7.5	10.2222	3	59.9311	40.4333	46.5667	1434.95	527.367	265.483	0.450167	3.69965	6.2679	5.58155	21.2864	14.1793
195	2	52	2	12.5	25.0657	124	86	0	7.77778	Missing	0	7.16667	8.55	3	59.6896	39.5444	45.2333	922.467	550.144	476.044	0.481	3.67743	6.31018	6.16551	18.8811	9.70331
196	2	36	1	15	26.8385	132	81	0	7.58333	Missing	0	7.41667	9.6375	4	67.9964	18.1167	25.65	278.05	202.867	128.217	0.585333	2.89683	5.31255	4.85372	18.5206	11.7747
197	2	47	1	14.6667	23.5156	103	68	0	8	3.5	0	9.375	7.04167	2	51.5752	43.7833	64.9833	1053.65	1281.65	400.767	0.7495	3.77925	7.1559	5.99338	20.1363	5.85203
198	1	48	2	11.6667	26.8274	139	90	1	7.88889	2.5	1	4.3	8.73333	2	58.898	25.0667	32.7667	342.278	422.6	275.811	0.485111	3.22154	6.04643	5.61972	21.4729	6.29926
199	2	40	1	17	25.5095	142	83	0	7.5	3	0	5	12.95	1	59.8544	47.9333	75.7833	916.317	3024.43	826.6	0.725167	3.86981	8.01448	6.71732	16.2054	12.0507
200	2	50	1	7	24.6914	129	74	0	7.375	4	0	7.62917	7.48333	4	55.4546	27.4333	46.25	573.367	771.85	273.383	0.707833	3.31176	6.64879	5.61087	21.2124	14.1908
201	1	41	2	22.8333	27.9195	108	66	0	9.375	3	0	6	9.925	2	67.56	24.9667	46.0333	1315.87	288.6	110.367	0.625667	3.21754	5.66504	4.70381	16.6736	7.96393
202	2	58	2	27.4167	23.5883	116	87	1	7.29167	Missing	1	7.66667	9.08333	3	63.8354	13.2833	24.5333	277.567	106.867	87.85	0.542667	2.58651	4.67158	4.47563	16.2597	9.80019
203	2	35	2	13	24.1633	119	74	0	7.36111	1.5	0	7.38264	7.09049	4	54.1935	60.6556	56.0444	662.522	801.933	1312.04	0.358333	4.10521	6.68703	7.17934	16.2778	10.3964
204	3	56	1	13	22.7918	142	88	0	6.25	3	0	11.75	5.83333	1	50.2176	17.9	27.2	229.167	406.267	48.6333	0.873667	2.8848	6.00701	3.88431	16.7896	27.1522
205	2	65	1	45	26.5285	166	90	1	6.63889	4	1	7.83333	9.44444	3	51.4712	33.9667	35.2833	400.567	311.4	341.417	0.426	3.52538	5.74108	5.8331	17.643	6.95785
206	2	38	2	2.08333	Missing	168	104	0	7.25	4	0	4	13.225	2	55.3965	39.2	53.2333	1147.8	592.733	325.433	0.611667	3.66868	6.38474	5.78516	16.0173	8.75342
207	1	61	2	0.583333	23.9512	172	83	0	6.54167	3.5	0	8	9.55	3	47.409	75.6167	73.8	1024.72	2646.68	956.467	0.738833	4.32568	7.88106	6.86325	16.6042	18.0415
208	2	47	2	30	25.917	120	78	0	6.69444	4	0	8.375	8.40833	4	56.4865	36.5	44.7333	822.467	452	619.067	0.415667	3.59731	6.11368	6.42821	18.0489	6.26688
209	2	55	1	6.16667	31.6049	147	89	1	5.08333	Missing	0	6.90972	10.075	4	60	42.6667	45.5333	468.267	648.433	483.6	0.528333	3.75342	6.47456	6.18126	21.2211	4.99722
210	2	49	1	35	30.7962	120	86	0	7.63889	Missing	1	5.5	11.4167	2	52.109	53.9167	56.9833	659.617	1097.22	892.917	0.5105	3.98744	7.00053	6.79449	21.0783	2.88679
211	2	32	2	6.75	43.764	137	97	0	6.72222	Missing	0	7.16667	9.94444	3	54.4712	149.45	115.783	1699.93	3315.07	7286.3	0.309833	5.00696	8.10623	8.89375	19.7804	10.6321
212	2	50	1	Missing	31.8041	125	79	Missing	6.91667	4	0	7.44445	8.36111	3	67.3911	32.85	51.875	666.775	1050.25	304.15	0.75725	3.49195	6.95678	5.71752	15.8557	9.73758
213	2	45	1	16	30.9343	133	91	0	6.14583	3	1	4.33333	8.63333	1	57.0686	33.9333	54.8333	774.9	981.267	436.933	0.718333	3.5244	6.88884	6.07978	19.5	4.97421
214	2	26	1	5.5	21.0526	118	78	0	5.79167	3	0	9.95833	7.725	2	59.1716	26.5833	31.6167	313.983	232.35	324.683	0.394167	3.28028	5.44824	5.78285	18.2566	10.4063
215	2	23	1	6.5	23.9506	133	83	0	8.125	Missing	0	7.83333	7.51111	3	60.989	50.1167	57.35	614.1	903.75	998.25	0.471333	3.91435	6.80655	6.906	20.3428	17.3705
216	2	45	2	30	26.0923	109	73	0	5.64583	Missing	0	6.91667	10.6357	3	59.4216	56.3	58.4	744.967	956.7	964.833	0.478	4.03069	6.86349	6.87196	16.0884	19.832
217	1	54	2	12.5833	22.1367	151	84	1	8.3125	2.5	0	6.8	7.37222	3	55.9497	28.2583	32.4417	331.25	166.95	197.092	0.44175	3.34139	5.11769	5.28367	20.4534	8.84071
218	2	38	1	4	30.1592	144	85	0	7.08333	3.5	0	8.96667	6.76667	1	50.6628	69.8667	79.4	1767.87	2267.97	1120.43	0.650333	4.24659	7.72664	7.02147	19.7305	17.9762
219	2	39	1	19.75	26.7949	138	88	1	6.58333	2.5	0	12	5.875	2	60.8622	23.8333	30.9	208.767	292.4	177.333	0.597	3.17109	5.67812	5.17803	19.7674	4.61702
220	2	34	1	2.25	31.7021	123	91	1	7.16667	Missing	0	8	9.6	2	61.0925	47.2833	52.6333	685.5	699.45	1354.85	0.361833	3.85616	6.55029	7.21145	18.2707	8.2813
221	2	48	2	17	31.0455	135	88	1	8.16667	Missing	0	7.8125	7.125	4	60.0701	33.3	33.1667	250.4	278.3	512.833	0.334	3.50556	5.6287	6.23995	21.5431	9.47663
222	2	45	1	12	22.8571	122	83	0	7.75	4	0	8.16667	6.38333	1	39.9725	113.4	83.8667	1126.37	1999.67	3434.43	0.363	4.73092	7.60074	8.14161	17.0442	20.8573
223	2	27	1	1.25	26.8519	129	69	0	5.58333	3.5	0	5.58333	8.88334	2	46.472	62.2	54.6667	792.4	549.3	1152.53	0.319667	4.13035	6.30864	7.04972	17.771	25.0689
224	2	44	2	10	26.0375	124	94	0	6.66667	3	0	6.62778	10.0333	3	59.2944	37.8778	49.6889	726.822	816.933	620.589	0.474444	3.63436	6.70556	6.43067	19.0808	17.6975
225	1	58	1	11.5	27.0641	166	96	0	7.11111	3	0	7.41667	8.4875	4	53.18	32.3889	31.6333	332.078	126.967	374.478	0.265778	3.47782	4.84392	5.92553	17.7397	6.31314
226	2	45	1	24	23.7654	137	82	1	7.20833	Missing	0	7.38889	8.24444	3	58.5394	63.2167	65.2667	1161.43	1164.48	1526.4	0.411167	4.14657	7.06003	7.33067	21.3346	8.92294
227	2	48	1	25	24.0741	128	86	1	8.02083	3	0	8	9.29167	2	53.1915	37.125	52.0167	898.5	696.675	547.65	0.532917	3.61429	6.54632	6.30564	18.1996	8.84761
228	2	44	1	29.1667	29.3524	126	89	0	5.66667	Missing	0	7.30833	7.4	1	56.3698	70.9333	84.0333	1446.03	1415.27	2278.37	0.305667	4.26174	7.25507	7.73121	16.2145	14.9024
229	1	34	2	13.1667	20.3954	107	67	0	4.88889	3.5	0	7.25	10.2083	4	72.7459	19.2333	23.4333	155.344	141.289	119.344	0.546444	2.95664	4.95081	4.78201	18.5766	8.7238
230	2	45	1	Missing	42.1296	156	115	Missing	9.08333	3	1	6.9375	8.94167	4	62.8272	55.3333	46.9333	434.6	161.933	1388.67	0.102667	4.01338	5.08718	7.2361	20.5936	3.50497
231	2	50	1	24	23.9249	146	95	0	7.75	3	0	12.1667	5.05	1	53.8793	32.8	33.6167	311.617	286.85	387.483	0.431	3.49043	5.65896	5.95967	16.1529	10.583
232	2	52	1	20	27.3982	136	79	1	7.5	3	1	8.10417	7.15	4	59.8611	15.66	41.88	1156.52	207.84	60.96	0.7714	2.75111	5.33677	4.11022	15.7481	6.90853
233	2	58	1	42.6667	28.1508	143	102	0	7.33333	Missing	0	7.08333	8.37083	4	55.9986	35.9111	43.6667	546.689	459.367	449.667	0.490889	3.58105	6.12985	6.10851	16.5461	4.69472
234	1	54	2	2	25.4687	133	84	0	7.33333	2	0	7	10.2417	2	47.6897	100.367	101.378	2955.84	4008.06	2600.41	0.592778	4.60883	8.29606	7.86342	21.2678	8.71841
235	1	38	1	1	36.8851	105	79	0	7.66667	2	0	7	8.15	3	58.9237	60	58.5333	1093.95	739.017	1142.07	0.325833	4.09434	6.60532	7.04059	17.7275	9.31611
236	3	40	1	8	27.7942	147	81	1	6.52778	3	0	9	8.11667	1	63.2156	33.7444	52.6444	789.178	778.667	237.356	0.659	3.51882	6.65758	5.46956	17.2686	10.9618
237	2	44	2	Missing	22.7732	134	75	0	6.83333	3	0	7.5	8.125	2	53.3181	81.7889	103.689	3302.82	3751.23	2068.22	0.599111	4.40414	8.22984	7.63444	19.9629	13.2991
238	2	64	1	39.6667	26.7299	116	77	0	6.70833	4	0	7.54444	9.7963	3	66.8189	14.9	21.3667	146.317	206.667	69.9	0.742	2.70136	5.33111	4.24707	15.7732	12.2939
239	2	60	2	6.66667	26.4381	130	80	1	7.08333	3	0	7.95	9.58889	3	66.6371	20.5667	23.6333	156.5	137.533	127.267	0.503667	3.02367	4.92387	4.84628	20.114	11.3239
240	2	51	2	1.5	33.8888	139	96	0	7.41667	3.5	1	8.0625	9.25417	4	65.8075	105.467	104.483	1648.8	1750.5	5100.55	0.250333	4.65839	7.46766	8.5371	16.7123	6.31545
241	2	45	1	20.6667	23.3518	125	86	1	7.58333	Missing	0	8.5	7.55	1	50.344	79.7	79.6	771.833	1703.6	2871.3	0.395667	4.37827	7.4405	7.96252	15.6666	5.64755
242	2	43	1	25	24.3767	149	86	0	7.95833	3.5	0	8.75	8.5	1	63.2278	16.85	38.6667	360.95	847.467	47.3167	0.915333	2.82435	6.74225	3.85686	19.273	9.01318
243	1	34	2	3.75	26.1752	153	102	0	7.375	4	1	6.86111	9.06111	3	63.0484	96.1167	84.4	1006.67	1203.38	3864.67	0.245	4.56556	7.09289	8.25963	19.4656	11.9844
244	2	59	1	42	Missing	150	96	0	7.83333	Missing	0	8.58333	7.71667	2	60.2077	20.1	45	1042.2	256.65	117.55	0.6535	3.00072	5.54771	4.76686	20.3381	7.62058
245	2	54	1	17	19.9286	128	70	0	7.25	2.5	0	8.25	9.05	3	56.6626	30.8	51.6	435.05	706.85	330.15	0.638	3.42751	6.56082	5.79955	18.9865	18.0253
246	2	49	1	21	25.2499	135	84	0	6.91667	3.5	0	7.91667	9	2	59.1531	23.3333	44.0333	795.4	517.55	148.883	0.722833	3.14988	6.24911	5.00316	18.2439	17.8132
247	1	46	2	15	27.5134	133	86	1	7.22222	0.5	0	6.83333	10.0056	3	66.8011	26.7444	31.1444	379.422	232.867	246.511	0.468889	3.28633	5.45047	5.50741	20.1017	10.696
248	1	52	2	9	28.9361	148	84	1	5.83333	2.5	0	6.83333	11.9519	3	63.8192	29.7222	33.6	346.244	392.278	204.811	0.568	3.39189	5.97197	5.32209	20.7873	9.42128
249	2	61	1	21.25	29.3772	146	85	0	5.35417	2.5	0	8.33333	10.4389	3	59.0609	19.55	31.4	458.65	227.4	114.8	0.6375	2.97298	5.42671	4.74319	17.1133	4.0801
250	2	45	1	25	39.2262	160	114	0	7.04167	Missing	1	7.125	8.45833	2	50.9908	26.6	54.3167	1850.65	619.383	127.567	0.8015	3.28091	6.42872	4.84864	19.0214	6.72745
251	2	42	2	10	28.4005	139	83	0	5.125	3	0	7.16667	9.97222	3	56.6715	105.2	99.2667	1647.75	3242.23	2436.43	0.5345	4.65586	8.08402	7.79829	17.1111	12.857
252	2	47	1	0.166667	25.7833	133	82	0	6.54167	Missing	0	8.03889	7.07231	3	53.6601	37.5333	31.3667	184.467	182.517	597.667	0.2135	3.62523	5.20684	6.39303	19.6994	7.48473
253	2	59	1	42	31.7145	133	79	0	7.83333	3	0	9.5	7.25417	4	45.2449	70.9833	74.7167	1588.28	1381.5	1425.68	0.493	4.26245	7.23093	7.26241	19.5475	9.70228
254	2	48	2	27	24.7199	125	78	0	6.88889	Missing	0	8.5	8.86667	2	64.6204	21.4667	29.9222	324.067	291.3	185.756	0.473778	3.0665	5.67435	5.22443	19.2402	7.41073
255	2	50	2	12	25.6821	138	87	0	7.19444	Missing	0	7.16667	9.18889	3	53.1758	38.6444	55.1444	903.889	818.233	591.778	0.539556	3.6544	6.70715	6.38313	21.0892	11.9005
256	2	51	1	Missing	30.6923	149	96	Missing	7.22222	3.5	1	7.83333	10.1944	3	54.5493	39.3889	47.9889	704.7	598.433	535.289	0.491444	3.67348	6.39432	6.28281	17.9953	5.98182
257	2	46	1	10	34.0636	135	89	1	6.86111	3	0	4.5	13	2	59.0784	24.6444	51.7222	1793.34	701.978	158.833	0.752667	3.20455	6.5539	5.06786	18.3026	6.80554
258	2	48	1	23	36.2654	144	89	1	6.47222	Missing	0	7.25	10.4833	3	56.3796	54.7429	63.9	691.657	1075.2	1144.26	0.456	4.00265	6.98026	7.04251	17.3409	9.7103
259	2	31	1	13	28.5884	124	82	1	7.79167	Missing	0	9.66667	5.10417	4	58.3563	83.45	84.6	736.233	957.567	1034.75	0.478667	4.42425	6.8644	6.94192	16.8455	6.09252
260	2	50	2	6.5	23.634	174	105	0	7.25	3.5	0	7.025	8.44167	4	54.3749	104.75	121.917	2206.42	5928.95	1555.37	0.776333	4.65158	8.6876	7.34947	16.552	8.8787
261	2	41	1	20	28.1535	158	98	0	8.25	3	0	7.08333	8.225	2	51.4212	31.5167	37.5667	585.133	226.25	285.417	0.4795	3.45052	5.42164	5.65395	16.3197	17.2357
262	2	54	1	33	38.094	145	90	0	6.83333	3	1	9.125	8.6	2	58.8408	64.6556	72.9444	1408.51	1716.38	1628.86	0.503444	4.16907	7.44797	7.39563	17.0503	10.9609
263	2	23	1	8.5	24.9337	127	72	0	7.625	Missing	0	8.70833	7.91666	2	49.3049	113.483	86.6167	1076.53	781.917	3933.73	0.149167	4.73166	6.66175	8.27734	18.5279	9.62634
264	2	53	1	29	25.1017	142	95	0	7.25	Missing	0	7.25	7.89167	4	66.2577	13.9222	30.5333	311.078	318.644	41.7778	0.866222	2.63349	5.76408	3.73236	17.7271	5.43732
265	2	45	2	7	28.6493	134	93	0	6.33333	Missing	0	6.30556	9.71667	3	55.499	51.1333	53.9667	932.267	627.467	1022.93	0.368333	3.93444	6.44169	6.93043	18.1468	6.31794
266	2	43	2	17	39.5799	117	69	1	6.19444	Missing	0	8.5	9.42223	3	59.0629	77.7333	56.5111	426.711	310.233	2027.77	0.146333	4.35328	5.73732	7.61469	17.11	7.31037
267	2	38	2	5	28.0428	122	83	0	6.54167	3	0	8.28889	9.19444	3	49.1186	118.467	118.317	3574.67	4069.42	5311.75	0.469333	4.77463	8.31125	8.57768	18.9343	19.3927
268	2	54	1	23.4167	23.939	124	85	0	5.70833	Missing	0	8	9.96667	3	50.8044	38.9	51.9333	739.8	1359.5	254.833	0.823333	3.66099	7.21487	5.54061	16.1551	19.4937
269	2	35	1	19	28.9346	161	112	0	7	Missing	1	6.1875	9.65416	4	56.0949	84.35	107.533	3482.37	3659.13	2886.42	0.523833	4.43497	8.20498	7.96777	15.6981	11.335
270	2	38	1	15	23.4207	134	84	1	6.70833	3.5	0	10.1667	6.91666	3	55.1792	27.6333	35	310.567	365.1	210.45	0.579667	3.31902	5.90017	5.34925	17.6712	11.1419
271	2	49	1	28	24.3072	116	76	0	7.27083	2.5	0	8.5	7.68333	2	56.5513	8.86667	17.7	122.083	63.05	17.3833	0.749167	2.1823	4.14393	2.85551	18.4476	2.72596
272	2	41	1	12.6667	34.331	145	85	0	5.43333	3	0	5	9.66667	1	59.157	51.1875	64.3125	1631	1296.01	1141.04	0.479875	3.9355	7.16705	7.03969	20.3444	19.1522
273	1	55	2	17.3333	30.1021	149	81	0	7.08333	4	0	7.58333	9.36111	3	53.5975	60.3444	65.0556	1806.88	921.767	1502.3	0.349111	4.10007	6.82629	7.31475	18.0696	7.0445
274	2	44	2	15	27.7177	117	77	0	7.04167	2.5	0	7.9375	7.70833	4	72.7523	51.6333	40.1833	127	221.367	805.717	0.185167	3.94417	5.39982	6.69173	16.1103	7.02616
275	1	25	2	4.25	26.9851	114	74	0	9.16667	2.5	0	5.58333	10.2167	2	53.7883	54.9	51.7667	343.867	269.367	945.283	0.211667	4.00551	5.59607	6.85148	19.9827	5.1808
276	2	53	1	15	25.5077	140	91	1	6.66667	3.5	1	8	9.11667	1	53.6097	41.2	56.4	696.433	264.367	204.267	0.508	3.71844	5.57734	5.31943	16.7396	10.1857
277	2	48	2	28.9167	22.2668	156	106	0	7.66667	Missing	1	5.41667	6	1	63.9977	30.9	47.9	773.233	524	335.1	0.570333	3.43076	6.26149	5.81443	18.441	9.7685
278	2	49	2	25	36.6498	140	86	1	6.91667	2	0	8.75	8.75	1	60.9096	51.8667	43.4333	360.4	286.1	1061.2	0.209333	3.94868	5.65634	6.96716	16.473	8.14297
279	2	58	1	9.91667	32.0062	149	97	0	7.44444	4	0	8	8.66666	3	49.004	59.9778	74.0111	2291.89	1264.41	1076.48	0.534556	4.09397	7.14236	6.98145	20.2997	10.8066
280	1	58	2	7	27.5802	145	85	0	6.61111	2.5	1	8.20556	9.21111	3	48.7132	54.4667	44.2	243.978	203.211	1348.36	0.127333	3.99759	5.31425	7.20664	18.3908	6.02432
281	1	53	2	0.333333	31.3841	142	78	0	6.08333	3.5	0	7.5	10.625	2	64.1003	23.6833	30.15	190.867	286.483	68.95	0.759	3.16477	5.65768	4.23338	19.1333	11.3032
282	2	39	2	10.8333	24.677	123	86	0	7.94444	Missing	0	7.16667	8.49445	3	51.7365	45.4	44.6778	949.067	411.311	918.044	0.317	3.81551	6.01935	6.82225	16.9406	9.15845
283	3	56	1	34	25.8601	130	79	1	5.70833	3	0	8.19444	9.27778	3	56.3125	59.3	86.9333	2634.83	3785.4	653.9	0.8465	4.08261	8.23891	6.48295	20.5469	10.8274
284	2	57	1	9.33333	28.699	138	79	0	6.41667	3.5	1	7.5625	8.40416	4	51.2246	35.7778	51.1222	768.733	514.289	381.267	0.563444	3.57733	6.24279	5.9435	16.0073	11.1337
285	1	62	2	25	35.3605	150	80	0	8.5	2	0	9	9.33333	1	57.1895	47.1556	55.5111	969.778	869.844	901	0.420889	3.85345	6.76831	6.80351	17.6389	5.34225
286	2	39	2	2	23.3067	130	91	0	8.20833	4	0	6.5	9.59584	4	65.3441	21	27.5167	175.75	264.683	116.217	0.618833	3.04452	5.57853	4.75546	16.5245	12.0806
287	2	53	2	8.83333	31.746	160	115	0	5.75	Missing	0	7.66667	10.7537	3	79.2928	15.9556	22.1556	184	106.311	121.033	0.443889	2.76981	4.66637	4.79607	16.2223	5.59665
288	2	32	1	14	30.1292	132	89	0	6.45833	Missing	0	7.62176	8.18889	3	56.5211	98.5	100.133	1802.68	2288.08	5398.45	0.328333	4.59006	7.73547	8.59387	18.9018	7.96127
289	2	53	1	18.5	Missing	163	93	0	7.79167	Missing	0	7.5	9.31667	2	59.1529	32.92	62.56	3549.6	278.82	362.06	0.4156	3.49408	5.63057	5.89181	15.6574	6.36993
290	2	19	1	3.08333	20.9712	136	74	0	7.91667	Missing	0	9.05556	7.44445	3	41.318	131.917	93.6833	1127.4	1211	5102.7	0.195833	4.88217	7.0992	8.53753	17.5062	4.73136
291	2	29	1	12	22.4485	130	77	0	7.45833	Missing	0	8	8.27778	3	51.4801	61.35	51.6	496.617	349.083	1316.62	0.220333	4.1166	5.85531	7.18282	16.5358	9.58168
292	2	53	1	24.3333	25.791	152	87	0	6.52778	4	0	8.20833	8.34583	4	56.361	56.8333	59.9333	910.967	820.9	1714.52	0.317222	4.04012	6.7104	7.44689	18.588	10.7381
293	3	52	1	28	27.9636	135	88	0	7.33333	3.5	0	8.08333	10.5444	3	52.2982	22.5667	37.6	426.733	443.567	140.1	0.746667	3.11647	6.09485	4.94236	18.0148	10.1037
294	2	56	1	40.9167	26.8122	123	73	0	6.27778	Missing	0	6.33333	11.2556	3	49.1405	13.5889	32.0333	449.422	259.644	27.8	0.876333	2.60925	5.55931	3.32504	16.0204	7.27783
295	2	44	1	1.75	29.9836	150	99	0	7.52778	2	0	8.33333	7.91667	3	49.8284	48.3667	76.4667	782.5	4541.93	516.4	0.897667	3.87881	8.42111	6.24688	20.389	8.96838
296	2	33	1	0	Missing	Missing	Missing	1	8.27778	Missing	Missing	7.25	8.44167	2	61.2683	42.9667	58.6333	689.25	1187.03	361.267	0.7125	3.76042	7.07921	5.88962	19.4828	8.12434
297	2	59	2	8	25.4028	124	76	1	6.91667	3.5	0	8.11667	8.98343	3	57.4768	56.35	56.65	340.867	400.683	313.217	0.555	4.03158	5.99317	5.7469	20.9901	11.5108
298	2	43	1	2.25	28.982	166	94	0	7	4	1	9.58333	7.175	2	42.4048	131.667	89.7333	1638.63	1284.8	4607.48	0.212833	4.88027	7.15836	8.43544	19.5972	6.36662
299	3	31	1	7.5	21.3319	137	75	0	7.91667	2.5	0	8.44444	7.71852	3	58.9959	46.96	71.5	1225.38	2162.34	1125.48	0.4992	3.8493	7.67895	7.02596	17.8728	13.6745
300	2	28	1	11.75	24.7843	122	60	0	8.16667	3	Missing	5.91667	9.37593	3	54.8923	96.0333	98.65	2155.1	4578.03	2595.32	0.625	4.5647	8.42902	7.86146	18.7042	6.70643
301	3	50	1	20.5833	31.0567	133	97	0	9.04167	4	0	7.13889	7.71342	3	53.2726	64.7167	69.8833	1113.12	1820.88	1126.23	0.604	4.17002	7.50708	7.02663	16.2918	8.57211
302	2	38	2	20	22.9854	118	72	0	7.83333	1.5	0	8.63333	8.08334	1	52.0291	70.6	82.2667	2137.43	1657.3	1529.27	0.474333	4.25703	7.41295	7.33254	18.0888	13.5293
303	1	44	2	6	26.1583	140	86	0	7.55556	4	0	7.41667	11.1667	1	54.9747	72.2667	54.2778	376.067	352.722	1943.21	0.145556	4.28036	5.86568	7.5721	16.0262	3.94782
304	2	38	2	11	29.0533	116	80	0	8.25	4	0	7.625	6.48334	4	56.0477	77.4	72.0333	875.333	1414.77	2158.55	0.383167	4.34899	7.25472	7.67719	15.8616	8.15448
305	2	43	1	17	25.7294	135	89	0	9.80556	Missing	0	7.91667	5.11111	3	58.8351	20	50.9667	1299.7	765.967	80.6	0.886	2.99573	6.64114	4.3895	18.1438	11.8677
306	2	52	2	1.83333	19.487	136	94	0	7.77778	Missing	0	7.95833	6.91667	4	63.8411	34.5111	53.0111	535.756	775.333	549.644	0.624667	3.54128	6.65329	6.30927	18.0384	14.5793
307	2	47	2	5.08333	35.0238	159	94	1	4.97222	3.5	0	7.125	13.2917	2	60.5205	90.8333	79.6222	796.689	1629.46	2637.94	0.372889	4.50903	7.396	7.87776	20.5205	7.8945
308	2	54	1	21	26.2878	142	95	0	7.33333	Missing	1	6.69444	8.47778	3	57.5153	43.7	44.0667	343.667	339.133	668.4	0.31	3.77735	5.82639	6.50489	18.3277	5.57457
309	2	56	1	10.5	34.0807	155	88	0	6.70833	2.5	0	7.41667	8.88889	3	47.1254	123.544	116.811	2675.91	6193.96	3744.64	0.579222	4.8166	8.73133	8.22808	21.4169	7.88231
310	1	50	2	14	23.7253	117	75	0	4.25	3	0	6.85	11.3889	3	55.47	72.8833	89.1833	1478.23	3285.15	2074.47	0.594167	4.28886	8.09717	7.63746	19.4364	11.0358
311	1	28	2	6	31.4819	128	68	0	7.58333	3.5	1	5.83333	10.025	2	62.1118	55.7667	61.6667	317.067	1233.53	1372.4	0.456667	4.02118	7.11764	7.22432	20.1714	9.36968
312	1	29	2	3	19.1854	118	72	1	6.5	3	0	7.5	11.5167	1	56.7716	89.3	98.3	2640.03	3821.17	2506.23	0.502	4.492	8.24831	7.82654	17.9667	9.09074
313	2	45	2	5.83333	26.2738	129	83	0	7.91667	1	0	7.25833	9.15417	4	52.0387	106.433	75.8667	366.567	716.378	2920.67	0.302667	4.66752	6.57421	7.97957	16.085	13.2021
314	1	47	2	13	25.5132	150	99	0	6.58333	2.5	0	7	10.7083	2	47.1488	45.4667	56.0667	683.917	1411.67	571.417	0.677	3.81698	7.25253	6.34812	19.4961	13.5525
315	2	28	1	9.58333	24.5794	145	83	0	6.58333	Missing	0	7.0191	9.55833	4	60.7755	87.98	113.3	2279.52	1974.48	2069.28	0.4584	4.47711	7.58806	7.63496	20.7816	4.82924
316	2	58	2	17	21.83	139	80	1	7.45833	Missing	1	8.5	7.80555	3	54.2997	36.7778	34.8444	453.689	209.889	462.767	0.307222	3.60489	5.34658	6.13722	21.0065	12.1684
317	2	48	1	31	24.2215	136	87	1	7.08333	3.5	0	8.60556	6.42222	3	56.1763	74.2333	80.7	1406.53	2523.73	1864.97	0.463	4.30721	7.83349	7.531	20.8683	10.2033
318	1	40	2	2	33.7873	118	73	1	6.125	3.5	0	7.4	10.7333	3	64.5196	34.7333	32.8333	255.867	270.067	387.8	0.4325	3.5477	5.59867	5.96049	20.5768	8.80951
319	2	44	1	26.6667	26.7643	122	83	0	6.375	Missing	0	8.4375	7.89166	4	53.8535	119.983	76.0667	162.033	205.467	4675.67	0.0383333	4.78735	5.32528	8.45013	18.1482	8.99335
320	1	45	2	0.916667	19.8857	123	66	1	8.19444	2	0	7.75	10.1333	3	60.9818	40.1167	40.7667	365.2	487.633	633.983	0.452333	3.69179	6.18956	6.45202	20.1111	5.0649
321	1	51	1	14	26.0044	134	89	0	8.125	1.5	0	7.55556	6.86667	3	54.9534	50.4667	75.0333	1549.73	1829.97	358.133	0.805	3.92131	7.51205	5.88091	18.0906	12.5243
322	2	43	2	12.8333	31.5571	106	69	1	7.58333	Missing	0	7.66667	9.35555	3	54.5744	65.75	53.9833	638.517	449.217	1341.13	0.243	4.18586	6.10751	7.20127	20.9927	12.9978
323	2	45	2	23	24.8922	136	83	1	5.86111	3.5	0	7.82222	8.29444	3	52.3781	80.0333	79.0667	2020.83	1522.9	2503.6	0.267333	4.38244	7.32837	7.82548	17.6113	8.56995
324	2	48	2	1	20.1348	125	74	1	7.94444	4	0	7.5	10.0167	2	57.6535	33.9	28.0833	217.617	254.867	365.717	0.3595	3.52342	5.54074	5.90186	17.7425	15.3605
325	2	29	1	11	21.0498	118	70	0	6.16667	Missing	0	10.25	7.1625	4	58.7755	74.1	64.9889	610.3	1289.57	1906.7	0.396444	4.30542	7.16206	7.55313	20.7344	12.1814
326	2	59	1	42	27.5897	133	79	0	6.91667	Missing	0	8	9.56111	3	50.9309	31.3	48.7667	680.5	672.867	249.6	0.711333	3.44362	6.51155	5.51986	16.2071	18.371
327	2	37	1	10	24.3767	129	80	1	7.66667	2	0	5.75	8.26666	2	50.4923	49.7	44.6	269.233	460.967	544.333	0.436333	3.906	6.13333	6.29956	19.3406	7.60924
328	2	36	1	1.08333	24.8282	136	93	0	7.375	Missing	0	7.16667	8.18889	3	43.4059	68.2667	63.65	981.083	1064.93	1290.25	0.438833	4.22342	6.97067	7.16259	17.4664	17.0613
329	2	45	1	2.5	28.5621	146	95	1	8.41667	3.5	0	7.86111	9.02222	3	66.8065	19.6333	41.6	682.367	501.883	97.1667	0.8065	2.97723	6.21837	4.57643	18.9905	11.5353
330	3	45	1	3.83333	32.1466	150	94	0	8.22222	2.5	0	5.5	10.1352	3	57.2543	35.6333	45.0444	871.333	854.567	323.4	0.626667	3.57328	6.75059	5.77889	20.7778	9.04713
331	2	52	2	12.9167	31.717	116	86	1	6.97222	Missing	0	7.375	9.01632	4	59.7596	50.8889	51.4667	528.767	746.244	766.433	0.467667	3.92964	6.61505	6.64175	20.2194	11.282
332	1	49	2	25.4167	36.8084	154	89	0	7.58333	3.5	0	7.25	8.74167	2	58.0327	63.8778	71.4667	1445.63	2089.34	1543.97	0.475889	4.15697	7.64461	7.34211	19.6513	21.6317
333	2	49	1	33	27.9196	121	85	0	7.08333	Missing	0	8	8.9	3	48.0577	37.5167	56.45	1836.58	640.383	421.15	0.589667	3.62479	6.46207	6.04299	17.2153	12.6
334	2	23	1	6.08333	31.7284	128	72	0	7.29167	Missing	0	5.83333	9.18889	3	50.5653	56.7667	54.5833	644.133	507.95	1075.37	0.310167	4.03895	6.23038	6.98042	20.7349	19.2553
335	1	53	2	2	34.9135	124	75	0	8.05556	3.5	1	7.5	9.86111	3	56.5664	41.7667	69.8667	2678.4	1079.87	417.717	0.6965	3.7321	6.98459	6.0348	20.2333	13.4329
336	2	37	2	17.6667	21.8871	128	74	1	8.45833	Missing	0	7.05	7.82667	5	44.4752	124.867	107	2050	1829.27	2861.7	0.436	4.82725	7.51167	7.95917	16.4752	12.5653
337	1	56	2	32	43.5262	153	73	0	5.16667	2.5	0	6.91667	10.3444	3	56.7528	39.25	51.5167	1669.02	384.167	471.433	0.438	3.66995	5.95108	6.15578	19.9089	11.169
338	2	31	1	7.41667	29.4934	129	88	0	7.91667	Missing	0	7.75	8.24166	2	57.3842	37.3	40.7167	274.35	239.117	621.983	0.249667	3.61899	5.47695	6.43291	19.801	15.0455
339	2	56	2	29.8333	23.2781	119	85	0	7.33333	Missing	0	8.5	8.05556	3	63.2789	17.5333	39.45	436.383	337.6	89.7333	0.731167	2.8641	5.82186	4.49684	20.2462	9.42645
340	2	44	1	23.4167	22.1453	108	71	1	8.38889	4	0	8.47917	7.26139	4	50.3567	40.2444	60.0333	1429.32	975.656	422.433	0.606667	3.69497	6.88311	6.04603	17.6994	9.66296
341	2	28	2	9.08333	35.2217	108	85	0	9.08333	Missing	0	10.5	5.73333	1	52.1497	117.733	93.2	1186.87	3319.37	3760.2	0.421	4.76842	8.10753	8.23223	18.3969	17.9166
342	2	54	1	Missing	29.4078	162	101	Missing	7.58333	2	1	8	8.4	3	60.4971	16.45	20.7167	165.617	112.833	116.733	0.464667	2.80033	4.72591	4.75989	26.816	7.41738
343	2	29	1	5.41667	27.2445	122	83	0	7.61111	Missing	0	6.91667	8.87778	3	57.2228	59.7333	79	1845.1	1753.33	673.9	0.634333	4.08989	7.46927	6.51308	23.9384	7.25178
344	2	42	2	18	23.1521	109	67	0	8.52778	Missing	0	7.25	8.51666	2	59.7154	48.0333	36.6	241.467	182.533	780.667	0.179667	3.8719	5.20693	6.66015	30.0441	9.31016
345	2	47	2	21	30.8596	159	107	0	7.88889	Missing	0	8.75	6.92222	3	59.751	29.2833	31.5667	302.617	218.35	198.467	0.477	3.37702	5.3861	5.29062	35.7799	11.8219
346	2	47	1	5	42.6761	144	101	0	7.16667	Missing	0	7.75	9.20556	3	66.6482	31.3	38.8333	648.683	374.05	382.533	0.4735	3.44362	5.92439	5.94682	24.0848	7.33046
347	2	18	1	1.91667	Missing	121	80	0	7.63889	Missing	0	7.47222	7.62778	3	49.7045	143.744	112.489	839.722	1886.61	8449.96	0.173667	4.96804	7.54254	9.04192	23.3445	9.49377
348	2	46	2	4	27.6361	120	90	1	7.5	Missing	0	8	7.91666	1	48.2173	51.5667	54.1333	423.967	541.9	695.467	0.437333	3.94288	6.29508	6.54458	21.7153	5.68409
349	2	37	2	6	33.7225	119	85	0	6	Missing	0	6	8.375	2	73.4514	21.3667	26.5667	147.567	288.767	166.6	0.625	3.06183	5.66562	5.1156	23.0162	11.4128
350	2	45	2	5.33333	27.5298	143	96	0	6.94444	3	1	7.79167	8.61667	4	64.1018	20.2333	24.4667	163.267	135.3	91.2667	0.559889	3.00733	4.90749	4.51379	25.7433	11.0896
351	1	46	2	21	21.3221	140	89	0	8.5	3.5	0	7.5	8.88333	4	55.731	52.05	64.9667	1548.2	1508.1	668.117	0.651167	3.9522	7.31861	6.50446	24.1426	8.49433
352	2	58	2	25.75	29.939	124	85	0	7.16667	Missing	0	8.04167	7.1875	4	47.7802	39.0333	43.2333	826.617	188.1	244.317	0.426667	3.66442	5.23697	5.49847	26.7599	12.4638
353	3	25	1	2	19.3718	141	77	1	10.375	2.5	0	4.75	8.23333	2	55.2885	79.7333	74.4167	2627.38	1252.18	1547.42	0.4035	4.37869	7.13264	7.34434	24.0146	10.9716
354	2	39	1	10	34.718	132	92	0	7.375	Missing	0	7.1875	8.97916	4	56.717	56.0833	45.2	274.033	350.3	824.85	0.264	4.02684	5.85879	6.7152	28.485	8.82134
355	1	51	2	7	27.1314	120	76	0	6.875	3	0	4.86111	9.19445	3	59.159	42.7667	38.7	440.4	324.117	574.367	0.3795	3.75576	5.7811	6.35327	22.4172	16.0433
356	3	38	1	5	25.906	137	78	0	6.79167	3	0	7.75	9.79167	2	58.4321	34.1167	60.3	1741.05	978.2	255.65	0.724667	3.52979	6.88571	5.54381	27.8799	14.8496
357	1	41	2	Missing	35.2447	131	90	0	7.70833	3	1	5.625	9.21666	2	58.3298	111.217	93.35	1406.02	1345.72	5255.13	0.200333	4.71148	7.20468	8.56696	26.1506	12.0087
358	1	47	2	Missing	34.1598	147	88	0	7.875	2	1	7	10.3333	1	72.6202	27.9	28.8333	262.45	163.133	263.483	0.352667	3.32863	5.09457	5.57399	22.4564	14.7957
359	1	51	1	8.83333	25.3086	155	100	0	7.61111	3.5	0	8	10.2917	2	73.9499	18.82	34.66	312.4	210.56	150.82	0.5806	2.93492	5.34977	5.01609	23.0799	11.1714
360	2	51	2	26	27.2509	137	85	1	5.70833	2.5	0	8.11667	10.3333	3	57.1256	74.9	57.1	367.6	417.65	1407.53	0.228333	4.31615	6.03464	7.24959	24.7821	9.63539
361	1	55	2	Missing	33.9117	130	81	0	8	3	1	3.75	12.6083	2	51.8319	76.6	68.3333	656.911	567.822	1577.24	0.251222	4.3386	6.34181	7.36343	25.2592	14.9912
362	1	47	2	1.5	26.4855	126	83	1	6.5	4	0	6.5	11	1	62.2385	54.6333	76.1667	1856.77	2201.13	959.967	0.669	4.00064	7.69673	6.8669	29.124	23.1895
363	2	46	2	12	37.7413	134	97	0	6.08333	Missing	0	7.75	9.1625	4	54.2888	54.7167	60.2333	1047.05	629.467	1107.97	0.378167	4.00217	6.44487	7.01028	22.4355	9.24663
364	2	37	1	20	23.597	137	89	1	7.91667	Missing	0	7.66667	7.31111	3	71.6161	28.9333	46.7333	356.433	714.967	222.7	0.75	3.36499	6.57224	5.40583	22.3744	9.95695
365	1	46	2	22	32.8125	104	66	0	7	3	0	7.83333	9.40556	3	60.8663	67.2	59.4833	894.7	614.267	1553.83	0.299667	4.20767	6.42043	7.34848	27.9847	14.4035
366	1	43	2	7	25.6489	136	90	0	6.77778	4	0	7.66667	9.98889	3	66.0866	27.5111	33.2	275.378	165.444	447.256	0.311556	3.31459	5.10864	6.10313	46.744	20.1159
367	1	59	2	22.5	27.215	129	94	0	7.36111	3	1	5.8125	9.1875	4	59.7947	34.1	43.9667	972.267	167.833	237	0.365	3.5293	5.12297	5.46806	22.3823	13.7801
368	2	48	2	7.25	25.1486	108	75	0	7.25	Missing	0	7.875	7.14167	2	57.5576	33.8333	39.5667	548.6	251.1	326.533	0.424667	3.52145	5.52585	5.78853	32.6949	9.25904
369	2	49	1	14.5	27.0169	145	103	0	5.22917	Missing	0	6.81	10.3967	5	50.8622	90.2917	91.25	1099.44	2103.28	3288.67	0.371333	4.50305	7.65125	8.09824	21.59	6.88195
370	1	43	2	8	28.8519	114	74	1	8.08333	3	0	8	9.45	2	62.0134	26.35	41.4667	341.25	774.483	251.233	0.697333	3.27147	6.6522	5.52638	33.6684	17.7293
371	2	33	1	14	31.9138	133	84	1	8.33333	3	0	8.75	6.95	1	61.7877	55.9	76.4	1703.1	2065.57	1222.53	0.572333	4.02356	7.63316	7.10868	23.1016	2.01036
372	2	31	2	6.5	29.3724	130	82	0	7.33333	2	0	7.41667	9.15833	2	67.7201	30.6333	33.9	266.967	231.3	338.7	0.358	3.42209	5.44372	5.82511	25.2697	10.6764
373	1	55	2	12.5833	38.9848	114	83	0	7.91667	4	1	5.66667	10.625	2	57.796	51.6333	49.5	437.333	465.467	993.867	0.273667	3.94417	6.14304	6.9016	25.6275	9.27703
374	2	60	1	10.5	29.0123	155	91	0	5.88333	3	0	7	9.12083	4	46.8591	34.2333	53.9667	713.733	609.733	215.267	0.745333	3.5332	6.41302	5.37188	31.7034	13.5443
375	3	38	1	3.5	20.7564	142	90	1	7	4	0	5	13.125	1	56.5273	58.5333	72.3	2019.23	1374.87	1120.57	0.509667	4.0696	7.22611	7.02159	25.5054	15.31
376	2	68	1	15.6667	24.9022	137	88	0	7.83333	Missing	0	7.25	7.83889	3	52.5931	28.3833	37.3	561.067	306.717	134.5	0.638833	3.3458	5.72592	4.90156	23.7994	19.3503
377	2	51	1	35	27.7509	129	80	0	7.45833	4	0	7.45833	8.8125	4	54.361	52.2167	61.15	351.117	442.483	272.8	0.591167	3.9554	6.0924	5.60874	21.7309	15.1938
378	1	35	2	2	24.754	115	71	0	6.79167	2.5	0	6.83333	10.9	3	56.1693	85.7167	89.7333	964.783	2293.17	4070.27	0.379667	4.45105	7.73769	8.31146	22.8618	15.0458
379	3	32	1	1	20.8333	111	59	0	9.625	3.5	0	6.36111	7.15556	3	44.0399	203.517	148.783	3126.75	5938.52	13085.7	0.311667	5.31575	8.68921	9.47927	30.8748	5.57446
380	2	53	1	12	32.5997	154	106	0	6.5	Missing	1	6.91667	9.49444	3	51.0682	32.1167	34.1667	342.95	313.867	307.95	0.485167	3.46938	5.74897	5.72994	28.8661	13.4553
381	2	47	1	13	25.8217	149	86	0	6.52778	2.5	0	8.33333	9.04444	3	55.6833	33.2111	49.7444	669.911	891.122	246.789	0.698	3.50288	6.79248	5.50853	25.0845	9.63759
382	1	50	2	10	32.809	115	81	0	8.375	2.5	0	7.58333	9.54167	2	69.9981	19.0667	24.5	152.883	108.4	211.733	0.332333	2.94794	4.68583	5.35533	35.7088	15.7379
383	1	28	2	Missing	22.0243	119	80	0	7.75	2	0	6.94444	8.30555	3	60.6224	47.6167	49.6	442.933	302.05	500.1	0.328167	3.86318	5.71059	6.21481	30.8653	16.7781
384	2	48	1	10	21.7181	122	73	1	6.25	3	0	8	8.4	1	58.6243	25.1667	30.1	347.7	234.067	173.133	0.53	3.22552	5.45561	5.15406	24.014	4.8181
385	3	52	1	20	24.4502	122	79	0	4.86111	3	0	7.19444	9.75	3	55.0105	22.4	36.2667	320.133	783.5	107.933	0.833667	3.10906	6.66377	4.68151	21.7542	10.4976
386	2	50	2	27	22.6474	123	71	0	7.20833	3.5	1	7.4875	8.775	4	51.131	35.5556	45.8444	611.589	699.733	286.767	0.657222	3.5711	6.5507	5.65867	24.2385	14.6969
387	1	58	2	27	25.8054	156	82	0	6.25	4	1	6.76111	8.03333	1	48.5044	45.4	49.4333	742.767	403.5	570.533	0.393667	3.81551	6.00018	6.34657	27.2967	12.4066
388	1	41	2	12.6667	33.5938	138	87	0	8.41667	3	0	6.54805	8.03333	4	66.5791	39.5	39.4833	428.983	337.183	393.9	0.414167	3.6763	5.82063	5.9761	22.8196	7.85182
389	2	52	1	30	32.4739	159	91	0	6.95833	Missing	0	5.75	11.925	2	62.6992	42.1	51.0333	854.917	526.383	277.567	0.621	3.74005	6.26603	5.62606	23.6836	11.3941
390	2	38	2	15	23.3594	107	78	0	7.58333	Missing	0	6.54167	7.16667	2	47.5022	115.867	93.0333	1754.03	1693.37	3452.73	0.326333	4.75244	7.43447	8.14692	23.0488	6.98449
391	1	51	2	0.416667	28.9811	130	84	1	5.875	2	1	7.25	10.25	3	69.6338	19.95	24.3167	127.05	170.7	191.433	0.4455	2.99323	5.13991	5.25454	27.4878	13.2005
392	1	42	2	5.5	35.2617	120	88	1	7.58333	3	0	8	9.58333	2	62.8722	55.4333	51.7667	647.95	590.167	1220.78	0.3	4.01518	6.3804	7.10725	24.8629	11.8174
393	1	40	2	6.66667	38.7591	139	81	0	7.08333	3.5	0	5.77778	9.4	3	72.626	23.2	48.1167	857.95	458.533	86.45	0.8255	3.14415	6.12803	4.45957	22.0881	17.7876
394	1	62	1	18.3333	29.3632	123	63	0	7.77083	2.5	1	8.19445	7.08333	3	45.1153	28.9083	34.3667	550.1	368.675	213.117	0.623083	3.36413	5.90992	5.36184	27.983	9.72029
395	2	37	1	8	30.0926	145	99	0	8.58333	3	0	7.0625	7.32083	4	53.4394	63.2	66.8667	1169.08	1901.28	1299.72	0.481167	4.1463	7.55028	7.1699	22.9331	11.734
396	2	18	1	1.16667	25.8587	133	76	0	7.875	Missing	0	8	8.90833	2	54.609	77.94	72.88	1066.06	1093.48	2241.2	0.3364	4.35594	6.99712	7.71477	22.3767	5.76545
397	2	48	1	23	27.1731	130	86	0	8.95833	3	0	6.77083	9.62917	4	63.0672	38.4333	60.7667	486.033	1183.77	343.733	0.722333	3.64893	7.07646	5.83987	24.4635	5.64039
398	1	40	2	4	38.485	140	91	0	7.11111	3	0	7.75	9.91667	2	70.2649	13.7333	19.9444	136.967	108.756	84.3556	0.522333	2.61983	4.6891	4.43504	22.5717	15.5168
399	3	49	1	20	25.3099	138	93	1	5.94444	1	0	8	10.05	3	54.6597	86.6778	86.2556	1184.7	947.089	4496.78	0.178556	4.4622	6.85339	8.41112	31.294	8.26607
400	1	30	2	0.916667	19.983	123	77	0	6.66667	3	0	6.41667	9.625	2	63.397	36	44.95	548.883	533.917	562.667	0.551667	3.58352	6.28024	6.33269	28.8658	16.0173
401	2	48	1	4	20.8086	122	76	1	8.83333	3	0	7.77778	7.62222	3	51.0899	36.9333	55.9	983.7	708.767	309.967	0.690333	3.60911	6.56353	5.73646	26.4023	12.7964
402	2	49	2	Missing	31.8002	114	76	Missing	5.72222	4	0	9.19444	8.77778	3	61.7312	65.6111	66.6222	855.078	953.844	1729.77	0.284667	4.18375	6.8605	7.45574	27.2347	11.0653
403	2	24	1	4.83333	27.2173	118	74	0	6.86111	Missing	0	6.94444	9.53333	3	46.2376	110.089	86.7889	1392.01	1700.19	3928.43	0.278333	4.70129	7.43849	8.276	28.6293	8.81406
404	2	20	1	1.91667	28.8155	123	64	0	9.30556	Missing	0	6.13889	6.92222	3	54.0135	117.289	126.078	5059.81	5920.19	4460.89	0.548111	4.76464	8.68612	8.4031	22.7663	6.38172
405	1	38	1	2.41667	20.7758	106	69	1	7.5	2.5	0	8	9.41667	1	56.7197	20.3667	22.5667	138.333	175.567	114.667	0.577	3.0139	5.16802	4.74203	21.684	8.27724
406	2	32	2	12	27.3246	125	73	0	8.58333	3	0	12	5.98333	1	49.7824	99.4667	85.3667	1299.7	1826.07	3095.01	0.322	4.59982	7.50992	8.03755	24.2593	8.27299
407	2	40	1	23	34.8473	127	88	1	7.20833	Missing	0	8.16667	9.19444	3	67.0466	22.1167	42.9167	758.083	436.433	130.867	0.763167	3.09633	6.07864	4.87418	22.1417	5.54781
408	1	54	1	2.66667	27.4348	141	90	0	6.13889	2.5	0	6.5	11.8056	3	46.8165	54.2333	56.3333	741.678	770.833	971.522	0.45	3.9933	6.64747	6.87886	24.0954	6.4486
409	2	46	1	30	23.9853	144	89	0	8.16667	Missing	0	8	7.95833	2	51.0774	35.1889	64.8889	1299.17	1216.99	232.178	0.791222	3.56073	7.10413	5.4475	30.7777	7.5899
410	2	34	1	5.16667	22.3094	138	86	1	6.33333	Missing	0	7.89583	8.7625	4	61.4744	40.3333	51.7333	587.517	869.5	463	0.602833	3.69718	6.76792	6.13773	31.6491	9.59503
411	2	45	1	29.9167	28	159	94	0	7.95833	4	0	8	8.73334	2	59.5248	32.7	55.1833	1434.22	641.55	367.767	0.605167	3.48738	6.46389	5.90745	22.1822	28.1186
412	2	56	2	10	33.3095	129	85	0	5.80556	Missing	0	8.5	9.61667	2	57.9878	30.8778	44.4889	544.044	829.122	310.289	0.633	3.43004	6.72037	5.7375	27.6243	18.9371
413	3	46	1	0.416667	25.8172	152	76	0	6.75	2.5	0	5.41667	10.4056	3	53.2041	49.0667	43.8333	354.4	528.433	703.1	0.399333	3.89318	6.26992	6.5555	30.5402	10.8035
414	2	57	1	27.75	24.6904	182	113	0	6.875	Missing	0	8	8.7	2	66.5041	9.16667	14.5	169.483	34.0333	30.3667	0.498833	2.21557	3.52734	3.41335	24.3472	6.36494
415	2	48	1	31	27.4048	129	87	0	4.83333	Missing	0	6.875	10.8042	4	61.0097	60.4	59.875	624.2	970.75	1709.67	0.38175	4.10099	6.87807	7.44406	22.2141	5.90758
416	2	28	1	11.0833	25.5956	132	76	0	7	Missing	0	8.20833	7.97917	4	47.5574	100.333	72.1667	480.567	609.967	3721.43	0.145667	4.6085	6.4134	8.22186	21.8325	10.6363
417	2	53	1	9	31.6001	138	86	1	7	3.5	1	9	9.01667	1	55.9232	24.1	30.7111	276.789	278.022	193.267	0.608778	3.18221	5.6277	5.26407	25.4414	3.63527
418	2	47	2	1.25	29.4381	120	74	0	8.79167	3	0	5.25	10.4583	2	57.0994	118.383	104.55	2369.38	1726.45	4703.1	0.258	4.77393	7.45382	8.45598	21.8308	6.72908
419	2	56	1	36.75	31.7901	126	91	1	4.79167	3	0	7.74167	9.8375	4	56.1658	16.9	22.8333	345.517	104.567	86.3167	0.520833	2.82731	4.64982	4.45802	30.8961	12.3648
420	2	51	2	32	34.3695	136	91	0	7.25	Missing	0	8.08333	7.65833	4	56.0969	48.4222	59.6111	1427.94	579.122	800.822	0.405778	3.87996	6.36151	6.68564	27.3633	12.7493
421	3	52	1	10	27.1664	131	77	0	6.375	3.5	0	5	13.2611	3	50.0056	57.7167	67.4333	1788.7	620.617	777.383	0.433667	4.05555	6.43071	6.65593	44.3149	6.59897
422	2	30	2	11.8333	26.5118	123	76	0	6.125	4	0	7.77083	8.29583	4	53.9876	133.65	115.667	1297.08	2151.03	4869.58	0.272667	4.89522	7.6737	8.49076	23.7507	10.9191
423	1	39	2	5	28.5156	128	86	Missing	5.33333	4	0	7.25	11.1417	2	67.4385	38.7333	38.6333	239.333	220.533	642.033	0.26	3.6567	5.39605	6.46464	24.1819	14.2571
424	2	49	1	23	29.3962	146	92	0	8.38889	3	0	7.03334	9.175	2	48.2813	60.5333	70.75	1370.12	1059.47	760.55	0.583667	4.10319	6.96552	6.63404	31.5936	10.5511
425	2	34	1	12	21.8655	141	87	1	7.11111	Missing	0	7.33333	9.34444	3	51.4702	54.2778	62.2333	1740.17	898.833	726.956	0.516	3.99411	6.8011	6.58887	21.7361	6.69343
426	1	33	2	0.5	18.3545	118	87	0	8.375	2	0	7	10.1333	3	61.6016	33.7	47.1333	607.233	445.167	312.167	0.563333	3.5175	6.09845	5.74354	25.8942	13.474
427	2	52	2	23	27.0559	133	78	0	6.58333	Missing	0	8.55556	7.73889	3	41.1956	70.3667	62.0667	762.667	1039.87	1334.33	0.411	4.25372	6.94685	7.19619	28.7132	12.9768
428	1	51	2	Missing	30.1788	158	94	0	8.83333	2.5	1	5.16667	12.0833	2	53.9892	39.5	31.2	221.333	160.85	541.65	0.200667	3.6763	5.08047	6.29462	28.0834	15.9333
429	2	46	1	25	22.1526	109	70	0	6.83333	3	0	8.54167	9.39166	2	52.3339	31.15	40.9833	491.3	441.867	115.8	0.753167	3.43881	6.09101	4.75186	22.7122	10.7557
430	2	56	1	30	25.763	121	90	0	8.66667	3	1	6.33333	9.08333	3	74.757	12.4222	20.3778	113.5	184.5	22.3333	0.874111	2.51949	5.21765	3.10608	23.1769	10.0928
431	2	35	2	4.75	22.6263	123	77	0	6.30556	2.5	0	8.08333	9.69444	3	43.0392	99.8111	70.1667	768.667	773.233	3097.78	0.198667	4.60328	6.65058	8.03844	24.1832	6.2464
432	1	56	2	14	19.9432	138	84	0	6.91667	3.5	0	6	10.8278	3	60.249	30.7444	40.6667	770.844	433.678	348.544	0.525556	3.42571	6.0723	5.85377	21.6451	5.67211
433	2	45	2	18.75	22.8	113	74	0	7.25	Missing	1	7.45833	7.85417	4	51.4756	68.3333	54.6778	708.233	617.178	1452.83	0.279778	4.2244	6.42516	7.28127	25.0595	10.4103
434	1	40	2	10	28.3447	113	74	0	7	4	0	8	9.15	1	56.0154	32.5667	38.6667	348.633	559.433	298.467	0.619667	3.48329	6.32692	5.69866	30.4584	16.345
435	2	51	2	5.75	22.2656	129	87	0	6.66667	2.5	0	8.16667	8.33889	3	60.1433	29.45	44.8167	1196	313.683	332.167	0.455333	3.38269	5.74838	5.80564	28.8038	13.9063
436	2	59	1	45	29.9084	138	85	0	7.05556	Missing	0	7.75	8.45417	4	50.9237	29.6111	41.3222	524.067	305.8	312.733	0.482111	3.38815	5.72293	5.74535	25.3181	10.561
437	1	42	2	4.33333	24.2382	139	106	0	11.2917	4	0	8	9.66667	1	62.8931	38.9667	42.9667	333.467	463.667	605.833	0.421	3.66271	6.13917	6.4066	30.2846	12.6868
438	1	43	1	7	32.5964	136	93	0	6.94444	2.5	1	8.54444	8.33333	3	47.9983	59.9333	64.3778	1107.33	1048.51	1289.01	0.470556	4.09323	6.95513	7.16163	22.2909	6.26004
439	1	61	2	7.25	32.8305	122	83	0	7.875	2	1	7	9.25556	3	52.7612	47.1667	58.2667	915.017	1270.58	740.817	0.599333	3.85369	7.14723	6.60775	27.705	11.9217
440	2	20	1	2	39.8991	131	80	0	7.91667	Missing	0	7.85	9.44167	2	56.8245	77.6667	72.2167	537.283	1181.17	2012.62	0.341167	4.35243	7.07426	7.60719	27.0028	4.28214
441	1	49	2	14.6667	33.9844	127	79	0	4.83333	3	0	8	8.32222	3	49.0751	73.2833	62.8167	870.117	790.483	2042.52	0.273333	4.29433	6.67264	7.62194	24.706	7.84714
442	2	36	2	5.41667	28.0404	106	78	0	7.66667	Missing	0	8.5	7.85	2	58.8034	65.2333	80.1167	2868.12	1306.67	1776.57	0.3965	4.17797	7.17523	7.48244	36.969	7.83611
443	3	50	1	13.4167	26.3669	127	79	1	5.72222	3.5	0	5.66667	13.3662	3	54.8396	67.6667	68.9778	1878.07	1055.12	1148.3	0.470333	4.21459	6.96141	7.04604	29.6683	13.02
444	2	43	2	17	20.4224	96	64	0	7.02778	Missing	0	8.58333	8.58334	3	55.4403	33.2556	33.9444	300.567	170.522	479.4	0.259667	3.50422	5.13887	6.17254	27.5081	15.7109
445	2	49	1	8.91667	26.1106	147	97	0	8.11111	2.5	0	8	7.08333	1	60.9577	17.8444	36.3	513.111	589.267	101.156	0.823889	2.88169	6.37888	4.61666	25.316	9.17252
446	2	54	1	35	23.3011	162	93	1	7.70833	3	0	6.25	9.21111	3	65.2131	24.48	26.3	146.78	223.86	293.08	0.472	3.19786	5.41102	5.68045	23.446	14.5044
447	1	52	1	32	26.023	124	86	1	6.36111	2.5	0	8	9.41111	3	53.4035	43.5556	54.1667	953.344	824.7	843.433	0.475667	3.77404	6.71502	6.73748	33.4224	13.5419
448	3	39	1	17.6667	21.4279	144	82	0	7.75	3	0	7.47222	8.27222	3	38.4317	73.8222	61.6667	960.7	862.122	1347.93	0.352556	4.30166	6.7594	7.20633	23.8563	21.5816
449	1	40	2	17.3333	26.0375	121	74	0	7.16667	2.5	0	7	10.05	3	56.4316	55.0889	63.7333	1303.76	1074.66	1112.77	0.458333	4.00895	6.97976	7.0146	22.2619	16.1157
450	2	46	1	29.5833	25.3395	128	70	0	5.05556	Missing	0	8.125	6.59999	2	55.0526	33.3333	50.3556	940.711	1052.7	288.833	0.682111	3.50656	6.95911	5.66585	22.812	11.2268
451	1	55	1	14.75	28.4091	169	101	0	7.125	3.5	0	7.26667	8.4375	4	59.0087	55.3167	59.5167	812.55	1417.8	642.6	0.694	4.01307	7.25686	6.46552	21.961	9.57117
452	2	48	1	14.8333	30.8613	139	92	1	6.91667	Missing	0	7.58333	7.95556	3	57.3385	84.9	78.0333	504.633	527.617	742.283	0.474167	4.44147	6.26837	6.60973	26.5079	6.47225
453	1	46	2	11	20.6533	136	78	0	8.5	3	0	7.5	9.30625	2	57.8189	56.9556	63.4778	1127.49	1357.62	840.856	0.493444	4.04227	7.21349	6.73442	22.624	9.90383
454	2	44	1	13.0833	26.3977	143	98	0	6.91667	Missing	0	7.45833	8.52917	4	52.6578	54.8	62.5167	929.783	1323.38	947.85	0.565833	4.00369	7.18795	6.8542	26.3063	10.364
455	3	36	1	1	25.4876	125	78	0	6.5	3	0	4.91667	13.1132	2	55.6251	113.683	108.433	2661.62	2516.25	3731.6	0.385	4.73342	7.83052	8.22459	25.1836	18.4971
456	1	38	1	5.25	24.187	131	79	0	8.47222	4	0	8	8	2	58.5452	28.0667	34.8167	369.833	321	378.867	0.511667	3.33458	5.77144	5.93718	29.5973	12.0086
457	2	53	2	34.9167	33.573	143	92	0	7.72222	Missing	1	7.66667	9.16111	3	62.5811	54.1778	51.7778	722.3	674.5	827.878	0.410889	3.99227	6.51397	6.71887	23.2476	13.8923
458	1	51	2	2	28.6851	122	81	0	6.75	3	0	5.5	9.77083	4	70.3565	27.7667	70.1333	2024.03	879.8	189.633	0.795333	3.32384	6.77969	5.24509	26.2942	14.5025
459	2	37	1	9.41667	25.1543	125	83	0	6.54167	Missing	0	7.14583	10.0125	4	55.2673	29.2167	31.85	272.65	319.1	296.1	0.482167	3.37474	5.7655	5.6907	21.5715	7.27765
460	1	53	2	Missing	29.2101	166	102	0	7.27778	4	0	7.5	10.7	2	73.6799	21.4333	42.5333	539.367	821.717	251.4	0.660667	3.06495	6.7114	5.52705	25.6667	13.3437
461	2	58	1	38	Missing	148	96	0	6.58333	Missing	1	7	10.4542	4	46.8223	40.6667	58.8833	1988.74	528.733	425.283	0.539917	3.70541	6.27048	6.05276	21.9504	4.31649
462	2	49	1	33.25	28.7963	139	83	0	7.95833	Missing	0	8.41333	7.32667	5	57.7219	31.6	41.3833	432.85	589.75	379.583	0.631667	3.45316	6.3797	5.93907	30.7766	10.9312
463	2	33	1	5.25	22.913	123	76	1	5.25	Missing	1	6.625	12.0083	2	68.642	27.3333	32.4333	178.5	366.667	374.567	0.486667	3.30811	5.90445	5.92577	28.0817	6.53592
464	3	33	1	1.41667	22.763	142	82	0	7.19444	3	0	4.75	12.025	3	49.1965	76.1556	72.8333	1195.89	1689.42	1512.07	0.520333	4.33278	7.43214	7.32123	44.4873	13.1916
465	1	47	2	16.3333	30.8997	141	93	0	7.16667	2.5	0	6.75	9.6375	4	56.53	57.1333	52.0333	509.4	278.283	306.767	0.499167	4.04539	5.62864	5.72609	27.7499	9.99489
466	1	62	2	17	23.9361	139	83	0	5.94444	3.5	0	6.25	12.9333	2	63.2644	25.1667	34.4333	310.467	396.483	239.95	0.482333	3.22552	5.98263	5.48043	26.8066	14.8894
467	2	54	1	4.25	20.9885	138	88	1	7.27778	2.5	0	8	9.25	1	72.4774	16.6778	20.6	87.2889	122.233	92.2889	0.620778	2.81408	4.80593	4.52492	25.4097	13.2343
468	2	45	1	9.25	24.8332	115	81	1	8.33333	Missing	0	9.625	7.63333	2	63.635	26.4	31.5111	224.711	283.456	351.578	0.408889	3.27336	5.64706	5.86243	32.5195	7.78749
469	1	52	2	Missing	19.9792	106	66	Missing	8.13889	4	0	8	8.81667	3	48.9976	63.5333	80.05	1380.9	1749.65	1286.9	0.575	4.15156	7.46717	7.15999	25.5578	11.0806
470	1	33	2	10	35.7947	128	72	0	8.45833	3	1	8	8.56666	1	85.4032	23.8167	28	191.783	144.867	129.767	0.573667	3.17039	4.97581	4.86574	28.2153	13.4695
471	1	58	2	12	25.4313	132	85	0	9.45833	2	0	5.5	10.0833	2	54.6523	49.9833	47.4333	675.717	269.8	588.767	0.312667	3.91169	5.59768	6.37803	27.6212	8.40625
472	1	54	2	25	33.5007	131	84	1	6.29167	4	0	7.5	10.4778	3	67.2018	27.4667	36.1	368.517	478.033	304.367	0.5275	3.31297	6.16968	5.71823	25.4185	8.24408
473	3	49	1	5.58333	24.3827	136	72	0	7.94444	3.5	0	6.11667	5.99584	1	52.3926	38.9667	61.7333	652.833	544.233	408.4	0.488667	3.66271	6.29938	6.01225	30.2089	12.5597
474	2	34	1	13	27.1172	138	74	0	8.125	Missing	0	8.5	7.08333	1	46.7253	66.95	75.05	1152.8	2318.93	1109.82	0.611667	4.20395	7.74886	7.01195	29.0066	10.2431
475	1	55	1	15	25.0574	144	84	0	6.33333	4	0	7.83333	9.00417	4	50.3701	66.3	107.05	1475.7	8519.3	783.467	0.893667	4.19419	9.05009	6.66373	26.2261	13.7267
476	2	49	2	8.41667	Missing	126	88	0	6.44444	Missing	0	7.66667	9.88333	3	60.9089	29.4111	35.2111	489.711	246.744	223.6	0.449	3.38137	5.50835	5.40986	42.8696	15.2942
477	1	42	2	5.5	Missing	119	81	0	8.19444	3	0	7.08333	7.17222	3	58.9063	41.5333	40.4667	518.467	282.3	732.3	0.270667	3.7265	5.64297	6.59619	23.9373	18.5051
478	2	52	2	5.5	27.8001	149	99	0	6.91667	Missing	0	7.66667	9.76111	3	66.9469	18.2	30.9	443.267	227.4	105.733	0.620667	2.90142	5.42671	4.66092	30.7911	11.3014
479	1	43	2	14	24	104	77	0	9.33333	3	0	8	5.75	2	66.2691	53.9333	55.7333	550.967	673.233	1454.4	0.297667	3.98775	6.51209	7.28235	37.3541	24.9588
480	3	33	1	3.08333	24.8158	115	67	0	7.66667	2.5	0	5	11.1917	2	54.8137	77.6	75.4167	381.867	352.55	527.633	0.392833	4.35157	5.86519	6.2684	34.6945	14.8188
481	2	52	1	9.25	23.7196	118	79	0	6	Missing	0	7.11111	9.42778	3	55.9789	30.5	33	247.267	227.2	358.5	0.421	3.41773	5.42583	5.88193	28.569	17.3493
482	2	59	2	6.5	20.7967	138	103	0	7.25	Missing	0	7.66667	8.70555	3	85.7	14.25	19.4	111.233	98.55	70.85	0.569833	2.65676	4.59056	4.26056	23.0387	10.2329
483	2	27	1	6	30.0568	126	68	0	7.33333	2	0	4.75	9.49597	2	55.9736	63.2667	83.7	1712.47	2096.2	1333.6	0.561333	4.14736	7.64788	7.19564	23.7309	16.4529
484	2	21	1	3.75	18.9061	123	71	1	7.66667	Missing	0	8	7.93333	1	50.9496	58.4333	69.6667	730.433	812.267	1135.7	0.414667	4.06789	6.69983	7.035	28.6041	6.51618
485	1	55	2	14.25	37.7176	148	96	0	7.58333	3.5	1	7.42778	6.41666	3	48.8122	48.2	66.7667	2190.5	375.7	683.6	0.355333	3.87536	5.92879	6.52737	35.6981	8.92063
486	1	40	2	11.25	28.721	139	85	0	5.88889	4	0	7.75	11.0167	2	62.448	45.8889	72.5	3156.77	1382.44	536.144	0.682667	3.82622	7.23161	6.2844	24.862	9.59019
487	2	42	2	20	29.0657	115	80	1	5.5625	Missing	0	8.5	8.875	2	66.9282	20.55	33.9	677.517	180.983	164.267	0.5025	3.02286	5.1984	5.10149	23.3758	8.87177
488	1	46	2	0.5	20.8594	119	73	1	7.13889	4	0	6.83333	11.3333	2	62.3128	70.15	68.55	877.25	1003.45	2182.25	0.326167	4.25064	6.9112	7.68811	22.2886	11.4976
489	2	58	1	Missing	30.0712	137	81	1	8.38889	3	1	7.57778	7.875	3	57.1356	43.9889	43.5556	419.144	523.378	556.011	0.473	3.78394	6.2603	6.32079	29.4978	5.77427
490	1	51	1	Missing	27.7778	122	86	Missing	7.58333	4	1	6	7.625	2	57.2956	15.7667	30.5333	368.2	215.933	79.4	0.711333	2.7579	5.37497	4.3745	30.2662	5.45167
491	2	48	2	4.66667	26.6965	114	72	1	8.29167	2.5	0	8	7.08333	2	49.5111	77.9417	71.4917	1213.36	1252.23	1847.63	0.386583	4.35596	7.13268	7.52166	25.6216	11.6157
492	1	49	2	14	27.1106	149	104	1	8.91667	4	0	6.35	4.5	1	72.9188	18.7667	26.9333	204.4	171.367	107.167	0.593333	2.93208	5.14381	4.67439	23.1583	2.858
493	2	27	1	6.58333	Missing	126	91	0	7.08333	Missing	0	7.1875	8.5	4	55.4273	67.1667	72.0333	1082.7	1399.23	1669.57	0.473333	4.20718	7.24368	7.42032	22.4136	12.2075
494	1	48	2	18	21.3675	107	71	0	8.8125	2	0	6.83333	8.14444	3	63.7748	20.5444	33.3111	401.444	354.178	141.967	0.693889	3.02259	5.8698	4.95559	27.4011	9.01772
495	1	37	2	9.5	29.2378	135	89	1	6.75	3	1	5.36528	11.4375	3	68.8494	25.0667	21.6333	83.3667	84.4667	184.8	0.305667	3.22154	4.43636	5.21927	30.9827	5.88867
496	2	51	1	16	31.2461	126	90	0	5.36111	4	1	8	9.02778	3	67.9168	8.9	17.1	97.3	137.2	24	0.825333	2.18605	4.92144	3.17805	23.9677	7.92203
497	1	65	2	27	29.2421	136	84	0	8	3	1	5.66667	9.66046	3	72.9853	35.4	40.05	315.883	265.45	600.117	0.347833	3.56671	5.58143	6.39712	27.4689	9.72362
498	1	59	2	7.33333	25.7117	149	81	0	7.08333	3	0	7.79167	8.275	4	47.8431	35.0333	58.9	1755.03	746.667	230.2	0.767333	3.5563	6.61562	5.43895	28.344	9.54595
499	1	63	2	20	24.0346	163	97	1	6	3.5	0	13.6667	5.45833	2	56.7477	35.9778	37.5333	372.778	414.389	482.667	0.448778	3.5829	6.0268	6.17933	26.9959	4.21099
500	2	43	2	1	Missing	126	73	0	7.52083	4	0	8.5	6.90834	2	56.785	76.2167	70.675	995.642	1381.83	1687.9	0.425333	4.33358	7.23116	7.43124	32.0669	10.2011
501	1	39	2	23	31.2213	110	79	1	7.83333	3	0	4.5	8	1	67.6972	37.5333	34.7333	431.233	213.933	478.2	0.291333	3.62523	5.36566	6.17003	28.6296	7.882
502	2	20	1	4	23.0825	120	65	0	8.29167	Missing	0	8.625	6.80001	2	57.3879	79.8	70.3667	538.65	1185.93	1685.43	0.414833	4.37952	7.07829	7.42978	25.2431	10.3512
503	1	34	2	1.66667	34.5115	143	91	0	7.95833	3	0	5.86111	9.48334	3	64.9562	31.2833	32.6167	274.717	238.65	440.35	0.358167	3.44309	5.475	6.08757	25.8294	16.817
504	1	54	2	4	33.3413	121	83	0	5.86111	3	1	7.7625	10.4042	2	71.8142	30.4889	28.2667	218.067	101.378	226.111	0.310111	3.41736	4.61885	5.42103	25.1941	16.3356
505	1	45	2	21	23.1385	106	81	1	6.625	3	0	8	10.375	2	55.6414	39.1167	43.2167	678.45	484.1	529.017	0.442	3.66655	6.18229	6.27102	33.7779	9.91696
506	2	24	2	0.166667	32.3468	114	82	0	6.33333	Missing	0	8.375	8.66667	2	75.1111	22.5167	48.9833	1361	634.517	102.883	0.850333	3.11426	6.45286	4.6336	27.1757	6.67627
507	1	59	2	27	20.8209	153	95	0	7.08333	4	1	7.1875	8.95	4	53.2891	28.7333	44.6	806.933	328.633	251.067	0.541667	3.35806	5.79494	5.52572	24.9091	10.8186
508	1	51	2	29	26.6086	123	83	0	5.25	3.5	1	7.33333	11.3333	3	71.0999	19.5	27.6833	379.7	168.217	60.1	0.579	2.97041	5.12525	4.09601	33.6957	13.6422
509	1	46	2	0.333333	22.3192	107	79	1	6.27778	4	0	6.5	12.1667	2	56.0355	37.05	43.2167	537.95	378.2	615.067	0.343	3.61227	5.93542	6.42173	29.6475	10.7786
510	2	52	1	32.4167	22.6422	145	104	1	7	Missing	0	7.16667	9.95	3	58.6052	29.2667	43.8667	690.733	310.633	367.133	0.447	3.37645	5.73861	5.90573	22.704	8.03454
511	1	43	2	0.416667	23.3918	99	66	0	8.29167	3	0	7.66667	8.58333	1	45.4787	174.417	148	2706.93	10500.8	9399.2	0.478667	5.16145	9.25921	9.14838	23.5542	11.0454
512	1	53	2	0.333333	26.5625	138	81	0	7.94444	3.5	1	7.45833	8.38334	4	51.6001	25.0111	28.9667	292.922	116.211	223.267	0.325111	3.21932	4.75541	5.40837	30.8072	8.60421
513	2	38	1	8.08333	30.4949	174	100	1	6.41667	Missing	0	7.75833	8.575	4	75.6048	21.0667	36.9	710.033	211.633	197.5	0.566667	3.04769	5.35486	5.28574	30.4762	13.6054
514	2	46	1	12.8333	26.1738	140	92	1	3.875	2.5	0	8.36111	10.8889	3	56.5602	28.2	37.4	300.517	351.8	249.567	0.539333	3.33932	5.86306	5.51973	24.8738	8.18284

## Sheet: Description
Variable	Description
Sector	1=cleaning, 2= manufacturing, 3=Transportation
Age	years
Gender	1=Male, 2=Female
Seniority	Years in the current work place
BMI	Body mass index
BPsys	Systolic blood pressure (mmHg)
BPdia	Diastolic blood pressure (mmHg)
Smoking	0=yes, 1=no
Sleep_duration	hours/day
Influence	Influence at work
Support	Social support at work
Cardiovascular_medication	0=no, 1=yes
Time_work_perday	Measured time during work (hours/day)
Time_leisure_perday	Measured time during leisure (hours/day)
Number_of_measured_days	Measured days (count)
Heart rate	Heart rate during sleep (bpm)
RMSSD	RMSSD during sleep (ms)
SDNN	SDNN during sleep (ms)
VLF	VLF during sleep (ms² Hz )
HRV_night_LF	LF during sleep (ms² Hz)
HRV_night_HF	HF during sleep (ms² Hz)
Lfnu	LF in normalized units during sleep (proportion)
ln_RMSSD	Log transformed RMSSD during sleep (ln ms)
ln_LF	Log transformed LF during sleep (ln ms² Hz)
ln_HF	Log transformed HF during sleep (ln ms² Hz)
Percent_PA_work	Percent time spent in physical activity during work
Percent_PA_leisure	Percent time spent in physical activity during leisure

## Sheet: Boundaries OPA LTPA tertiles
Boundaries for tertiles of OPA and LTPA
OPA tertiles
	N	Min	Max	Mean	SD
Low (%time)	170	2.56069	15.6457	11.2763	3.27241
Medium (%time)	171	15.6574	21.5431	18.5176	1.70113
High (%time)	173	21.5715	46.744	26.7976	4.55869
LTPA tertiles
	N	Min	Max	Mean	SD
Low (%time)	169	2.01036	8.18284	6.204	1.36487
Medium (%time)	173	8.24408	11.5974	9.82731	0.990224
High (%time)	172	11.6157	28.1186	15.1402	3.19624

## Sheet: Descriptives all activities
Mean and standard deviation (SD) of all physical activities during work and leisure
	OPA (h/day)		LTPA (h/day)			OPA (percent)		LTPA (Percent)
	Mean	SD	Mean	SD		Mean	SD	Mean	SD
Lie	0.0506494	0.130996	0.762477	0.820905		0.634429	1.36542	8.65272	8.94895
Sit	2.37794	1.66176	4.78095	1.33654		30.9241	19.5859	54.1313	11.6408
Stand still	2.52421	1.10813	1.68094	0.690403		33.0589	13.2183	19.0207	7.10679
Move	1.23648	0.726663	0.682582	0.285061		16.4547	9.45435	7.72619	2.85136
Run	0.00454845	0.0204516	0.0206556	0.0842411		0.0700135	0.358577	0.246861	1.10511
Stairs	0.0570574	0.0523974	0.0441898	0.0525007		0.747875	0.640003	0.495907	0.548372
Cycle	0.00545358	0.0286503	0.0582883	0.148531		0.0683654	0.325448	0.662889	1.64324
Walk slow	0.296867	0.207995	0.187114	0.109986		3.93379	2.66411	2.11482	1.17679
Walk fast	1.0567	0.459583	0.608199	0.290381		14.0738	6.06409	6.87625	2.97396
MVPA	1.12495	0.493588	0.735993	0.357649		14.9601	6.49452	8.2819	3.78052

## Sheet: Activity recommendations
Meeting the recommended levels of > 30 min MVPA during work and leisure across tertiles of OPA and LTPA
	OPA		LTPA
Activity tertiles	n	%	n	%
Low	127	74.7059	35	20.7101
Middle	170	99.4152	157	90.7514
High	172	99.422	172	100
Note: Moderate-to-vigorous physical activity (MVPA) was calculated based on time spent in fast walking, running, cykling and climbing stairs

## Sheet: Questionnaire
Variable	ENGLISH		DANISH
	Item	Responce category	Item	Responce category
Seniority in the job	For how long have you had the kind of occupation as you have now? (seniority in years)	years	Hvor lang tid har du alt i alt haft den slags arbejde, som du har nu?
Current Antihypertensives	Do you take medication for high blood pressure?	yes/no	Indtager du BT-medicin?	ja/nej
Current heart/lung disease medication	Do you take prescribed medication for heart or lung diseases?	yes/no	Får du lægeordineret hjerte/lungemedicin?	ja/nej
Past medication	Have you in the last three months been taken prescription medication?	yes / no	Hr du indenfor de sidste 3 måneder indtaget lægeordineret medicin?	ja/nej
Antihypertensives	If yes, what kind of medication? Antihypertensive	yes / no	Hvis ja, hvilken type? Blodtryksnedsættende?
Heart medication	If yes, what kind of medication? Heart medication	yes / no	Hvis ja, hvilken type? Hjertemedicin?
Antidepressants	If yes, what kind of medication? Anti depressives	yes / no	Hvis ja, hvilken type? Depressionsmedicin?
Analgesics	If yes, what kind of medication? Alangetics	yes / no	Hvis ja, hvilken type? Smertestillende?
Other medication	If yes, what kind of medication? Other medication	yes / no	Hvis ja, hvilken type? Anden medicin?
Social support_1	For each of the following questions, please rate what answer best describe your workplace as a whole. Is there a good collaboration between the management and the employees?	1=Always 2=Often 3=Sometimes 4=Rarely 5=Never/Almost never	Du bedes vurderer hvilket svar, der bedst passer på din arbejdsplads: Er der et godt samarbejde mellem ledelsen og de ansatte	1=Altid, 2=ofte, 3=sommetider, 4=sjældent, 5=aldrig/næsten aldrig
Social support_2	For each of the following questions, please rate what answer best describe your workplace as a whole. Is there a good collaboration between colleagues at your workplace?	1=Always 2=Often 3=Sometimes 4=Rarely 5=Never/Almost never	Du bedes vurderer hvilket svar, der bedst passer på din arbejdsplads: Er der et godt samarbejde blandt kollegerne på din arbejdsplads	1=Altid, 2=ofte, 3=sommetider, 4=sjældent, 5=aldrig/næsten aldrig
Smoking	Do you smoke?	1=Daily smoking 2=Occasionally smoking 3=Formerly smoked 4=Never smoked	Ryger du?	1=ja, dagligt, 2=ja, af og til, 3= har røget, men ryger ikke mere, 4=har aldrig røget
